# Supplementary material for: A repeatable scoring system for assessing Smartphone applications ability to identify herbaceous plants
Source: PLoS One. 2023 Apr 5;18(4):e0283386. doi: 10.1371/journal.pone.0283386 (PMC10075466; doi:10.1371/journal.pone.0283386)
Supplement: S1 Data — (XLSX) [file pone.0283386.s001.xlsx]

## Sheet: Cover sheet
Supporting Information		Description
SI 1: S1 Raw Data. Raw and Averaged data for flowers and leaves. Scoring System A and Scoring system B shown.		Scoring System A: Scores achieved by all images after analysis using plant ID apps. Scores are between 0 and 8 and scoring system is detailed in section 2.6.1 in main thesis.	Scoring System B: 1 = the image was correctly identified to a species level on the first suggested idetification. 0 = the image was incorrectly identified to a species level on the first suggested idetification. This may include incorrect identifications on first attempt or correct species identifications that were not the initial suggestion.
SI 2: S2 Statistical Tests. Results of the statistical analysis		Mann-Whitney pairwise tests, Kruskal Wallis tests and Shapiro-Wilk Normality tests. Values are highlighted where p<0.05
SI 3: Detailed scores per photograph. Results of image analysis from apps		Raw data from analysis of each individual images using each plant ID apps. Final scores for each image are displayed in Appendix 1, Scoring System A. Plant names are highlighted in yellow at the start of each dataset.	NOTE - LARGE DATASHEET: To see all results scroll to the right and down. Increase screen zoom to see data clearly.

## Sheet: S1 Raw data
SCORING SYSTEM A SCORES																		SCORING SYSTEM B SCORES
Flowers	Image no.	Google Lens	Plant Net	Plant Snap	Leaf Snap	Seek	iNaturalist		Leaves	Image no.	Google Lens	Plant Net	Plant Snap	Leaf Snap	Seek	iNaturalist		Flowers	Image no.	Google Lens	Plant Net	Plant Snap	Leaf Snap	Seek	iNaturalist		Leaves	Image no.	Google Lens	Plant Net	Plant Snap	Leaf Snap	Seek	iNaturalist
White Clover (Trifolium repens)	1	8	8	8	8	8	8		White Clover (Trifolium repens)	1	8	8	7	8	7	7		White Clover (Trifolium repens)	1	1	1	1	1	1	1		White Clover (Trifolium repens)	1	1	1	0	1	0	0
	2	8	8	5	8	8	4			2	8	8	5	8	7	7			2	1	1	1	1	1	0			2	1	1	0	1	0	0
	3	8	8	8	8	8	8			3	7	7	7	7	0	7			3	1	1	0	1	1	0			3	0	1	0	0	0	0
	4	6	8	5	8	7	7			4	0	8	5	8	7	6			4	0	1	0	1	0	0			4	0	1	0	1	0	0
	5	8	8	0	8	7	7			5	0	8	7	8	6	0			5	1	1	0	1	0	0			5	0	1	0	1	0	0
	6	8	8	8	8	7	6			6	7	8	8	8	6	6			6	1	1	1	1	0	0			6	0	1	1	1	0	0
	7	8	8	6	8	8	7			7	8	8	8	8	7	6			7	1	1	0	1	1	0			7	1	1	1	1	0	0
	8	8	8	8	8	8	7			8	0	8	8	8	7	7			8	1	1	1	1	1	0			8	0	1	1	1	0	0
	9	8	8	8	8	8	7			9	7	8	7	8	7	6			9	1	1	1	1	1	0			9	0	1	0	1	0	0
	10	8	8	8	8	8	7			10	8	8	6	8	7	7			10	1	1	1	1	1	0			10	1	1	0	1	0	0
Red Clover (Trifolium pratense)	1	8	8	7	8	7	5		Red Clover (Trifolium pratense)	1	7	8	6	8	7	7		Red Clover (Trifolium pratense)	1	1	1	0	1	0	0		Red Clover (Trifolium pratense)	1	0	1	0	1	0	0
	2	8	8	7	8	7	5			2	8	6	6	8	0	7			2	1	1	1	1	0	0			2	1	0	0	1	0	0
	3	8	8	5	8	7	4			3	8	8	5	8	7	7			3	1	1	0	1	0	0			3	1	1	0	1	0	0
	4	8	8	5	8	7	5			4	8	8	7	8	7	7			4	1	1	0	1	0	0			4	1	1	0	1	0	0
	5	8	8	8	8	6	7			5	7	8	4	8	7	7			5	1	1	1	1	0	0			5	0	1	0	1	0	0
	6	8	8	4	8	0	7			6	8	8	5	8	0	5			6	1	1	0	1	0	0			6	1	1	0	1	0	0
	7	8	8	6	8	0	6			7	8	8	5	8	6	7			7	1	1	0	1	0	0			7	1	1	0	1	0	0
	8	8	8	8	8	0	7			8	8	8	4	8	7	7			8	1	1	1	1	0	0			8	1	1	0	1	0	0
	9	8	8	8	8	0	7			9	8	8	4	8	6	7			9	1	1	1	1	0	0			9	1	1	0	1	0	0
	10	8	8	8	8	0	6			10	8	8	7	8	0	4			10	1	1	1	1	0	0			10	1	1	0	1	0	0
Common Bird's-foot-trefoil (Lotus corniculatus)	1	8	8	8	8	8	8		Common Bird's-foot-trefoil (Lotus corniculatus)	1	8	8	6	8	7	8		Common Bird's-foot-trefoil (Lotus corniculatus)	1	1	1	1	1	1	1		Common Bird's-foot-trefoil (Lotus corniculatus)	1	1	1	0	1	0	1
	2	8	8	8	8	0	5			2	8	8	7	8	0	7			2	1	1	1	1	0	0			2	1	1	0	1	0	0
	3	8	8	6	8	7	5			3	8	8	8	8	7	7			3	1	1	0	1	1	0			3	1	1	1	1	0	0
	4	8	8	8	8	6	5			4	8	8	4	8	0	4			4	1	1	1	1	0	0			4	1	1	0	1	0	0
	5	8	8	7	8	0	6			5	8	8	0	8	0	6			5	1	1	0	1	0	0			5	1	1	0	1	0	0
	6	7	8	7	8	0	6			6	8	8	4	8	0	6			6	0	1	0	1	0	0			6	1	1	0	1	0	0
	7	6	8	6	8	6	4			7	8	8	6	8	0	5			7	0	1	0	1	0	0			7	1	1	0	1	0	0
	8	8	8	7	8	0	6			8	8	8	7	8	0	6			8	1	1	0	1	0	0			8	1	1	0	1	0	0
	9	8	8	8	8	8	6			9	8	8	7	8	6	7			9	1	1	1	1	1	0			9	1	1	0	1	0	0
	10	8	8	7	8	7	5			10	8	8	6	8	0	7			10	1	1	0	1	1	0			10	1	1	0	1	0	0
Greater Bird's-foot (Lotus pedunculatus)	1	7	8	7	8	7	7		Greater Bird's-foot (Lotus pedunculatus)	1	0	8	0	8	6	7		Greater Bird's-foot (Lotus pedunculatus)	1	0	1	0	1	0	0		Greater Bird's-foot (Lotus pedunculatus)	1	0	1	0	1	0	0
	2	7	8	6	8	8	7			2	6	8	0	8	6	7			2	0	1	0	1	1	0			2	0	1	0	1	0	0
	3	8	8	6	8	8	7			3	8	8	3	7	7	7			3	1	1	0	1	1	0			3	1	1	0	0	0	0
	4	7	8	3	8	8	7			4	8	6	6	6	6	7			4		1	0	1	1	0			4	1	0	0	0	0	0
	5	8	8	7	8	6	7			5	0	8	3	8	8	7			5	1	1	0	1	0	0			5	0	1	0	1	1	0
	6	8	7	7	8	8	7			6	7	6	0	7	8	7			6	1	0	0	1	1	0			6	0	0	0	0	1	0
	7	7	7	6	5	0	7			7	0	6	4	3	0	7			7	0	0	0	0	0	0			7	0	0	0	0	0	0
	8	7	8	8	8	8	7			8	6	8	3	8	0	7			8	0	1	1	1	1	0			8	0	1	0	1	0	0
	9	7	8	7	8	8	7			9	7	8	0	6	0	5			9	1	1	0	1	1	0			9	0	1	0	0	0	0
	10	8	8	8	8	8	7			10	8	8	0	8	6	4			10	1	1	1	1	1	0			10	1	1	0	1	0	0
Meadow vetchling (Lathryus pratensis)	1	8	8	8	8	0	6		Meadow vetchling (Lathryus pratensis)	1	8	8	5	7	6	4		Meadow vetchling (Lathryus pratensis)	1	1	1	1	1	0	0		Meadow vetchling (Lathryus pratensis)	1	1	1	0	0	0	0
	2	8	8	8	8	6	7			2	7	8	6	8	0	7			2	1	1	1	1	0	0			2	0	1	0	1	0	0
	3	8	8	0	8	8	7			3	7	8	7	8	6	7			3	1	1	0	1	1	0			3	0	1	0	1	0	0
	4	6	8	6	8	0	5			4	7	8	7	8	0	8			4	1	1	0	1	1	0			4	0	1	0	1	0	1
	5	8	8	6	8	6	6			5	8	8	7	8	6	7			5	1	1	0	1	0	0			5	1	1	0	1	0	0
	6	8	8	8	8	8	5			6	5	8	4	8	0	7			6	1	1	1	1	1	0			6	0	1	0	1	0	0
	7	8	8	8	8	8	6			7	8	8	0	8	8	7			7	1	1	1	1	1	0			7	1	1	0	1	1	0
	8	8	8	4	8	8	4			8	0	8	6	8	0	6			8	1	1	0	1	1	0			8	0	1	0	1	0	0
	9	8	8	4	7	8	5			9	8	8	8	8	6	5			9	1	1	0	0	1	0			9	1	1	1	1	0	0
	10	8	8	6	7	0	5			10	6	8	6	7	6	0			10	1	1	0	0	0	0			10	0	1	0	0	0	0
Common Daisy (Bellis perennis)	1	8	8	6	8	6	5		Common Daisy (Bellis perennis)	1	6	0	0	0	0	4		Common Daisy (Bellis perennis)	1	1	1	0	1	0	0		Common Daisy (Bellis perennis)	1	0	0	0	0	0	0
	2	8	8	6	8	6	6			2	8	8	4	7	0	6			2	1	1	0	1	0	0			2	1	1	0	0	0	0
	3	8	8	8	8	8	6			3	8	8	6	8	0	6			3	1	1	1	1	1	0			3	1	1	0	1	0	0
	4	8	8	8	8	6	4			4	8	2	8	0	0	6			4	1	1	1	1	0	0			4	1	0	1	0	0	0
	5	8	8	8	8	8	4			5	8	5	0	7	6	5			5	1	1	1	1	1	0			5	1	0	0	0	0	0
	6	8	8	8	8	8	7			6	8	8	0	8	0	6			6	1	1	1	1	1	0			6	1	1	0	1	0	0
	7	8	8	8	8	8	4			7	6	8	8	8	0	6			7	1	1	1	1	1	0			7	0	1	1	1	0	0
	8	8	8	7	8	8	6			8	6	0	0	5	0	2			8	1	1	0	1	1	0			8	0	0	0	0	0	0
	9	8	8	7	8	8	6			9	0	8	0	8	0	6			9	1	1	0	1	1	0			9	0	1	0	1	0	0
	10	8	8	7	8	6	6			10	8	8	0	8	0	5			10	1	1	0	1	0	0			10	1	1	0	1	0	0
Oxeye Daisy (Leucanthemum vulgare)	1	8	8	7	8	7	6		Oxeye Daisy (Leucanthemum vulgare)	1	8	8	5	8	0	6		Oxeye Daisy (Leucanthemum vulgare)	1	1	1	0	1	0	0		Oxeye Daisy (Leucanthemum vulgare)	1	1	1	0	1	0	0
	2	7	8	7	8	7	7			2	8	8	4	8	0	6			2	0	1	0	1	0	0			2	1	1	0	1	0	0
	3	6	8	7	8	6	4			3	7	6	4	8	0	5			3	0	1	0	1	0	0			3	0	0	0	1	0	0
	4	7	8	4	8	6	6			4	6	8	4	8	6	6			4	0	1	0	1	0	0			4	0	1	0	1	0	0
	5	7	8	8	8	7	6			5	5	8	6	8	8	4			5	0	1	1	1	0	0			5	0	1	0	1	1	0
	6	6	8	6	8	6	6			6	7	8	8	8	0	2			6	1	1	0	1	0	0			6	0	1	1	1	0	0
	7	7	8	6	8	7	6			7	8	8	5	8	0	5			7	0	1	0	1	0	0			7	1	1	0	1	0	0
	8	8	8	6	8	7	6			8	8	8	8	8	0	0			8	0	1	0	1	0	0			8	1	1	1	1	0	0
	9	6	8	6	8	7	5			9	8	8	5	8	0	3			9	1	1	0	1	0	0			9	1	1	0	1	0	0
	10	6	8	6	8	7	6			10	8	8	7	8	0	6			10	1	1	0	1	0	0			10	1	1	0	1	0	0
Spear Thistle (Cirsium )	1	7	8	5	8	8	7		Spear Thistle (Cirsium )	1	7	8	8	8	8	7		Spear Thistle (Cirsium )	1	0	1	0	1	1	0		Spear Thistle (Cirsium )	1	0	1	1	1	1	0
	2	6	8	7	8	0	0			2	8	8	8	8	8	6			2	0	1	0	1	0	0			2	1	1	1	1	1	0
	3	6	8	5	8	8	7			3	7	8	7	8	8	7			3	0	1	0	1	1	0			3	0	1	0	1	1	0
	4	7	8	5	8	8	7			4	6	8	7	8	8	7			4	0	1	0	1	1	0			4	0	1	0	1	1	0
	5	6	8	8	8	6	7			5	7	8	6	8	7	7			5	0	1	1	1	0	0			5	0	1	0	1	0	0
	6	8	8	8	8	8	7			6	6	8	8	8	8	7			6	1	1	1	1	1	0			6	0	1	1	1	1	0
	7	6	8	5	8	8	7			7	7	8	5	8	7	7			7	0	1	0	1	1	0			7	0	1	0	1	0	0
	8	6	8	5	8	8	7			8	8	8	8	8	8	7			8	0	1	0	1	1	0			8	1	1	1	1	1	0
	9	6	8	4	8	8	7			9	7	8	7	8	7	5			9	0	1	0	1	1	0			9	0	1	0	1	0	0
	10	6	8	7	8	8	7			10	5	8	8	7	7	7			10	0	1	0	1	1	0			10	0	1	1	0	0	0
Creeping thistle (Cirsium)	1	7	8	7	8	8	7		Creeping thistle (Cirsium)	1	8	8	7	8	6	6		Creeping thistle (Cirsium)	1	0	1	0	1	1	0		Creeping thistle (Cirsium)	1	1	1	1	1	0	0
	2	7	8	7	8	7	7			2	8	8	7	8	8	7			2	0	1	0	1	0	0			2	1	0	0	1	1	0
	3	7	8	5	8	8	7			3	8	8	3	8	8	7			3	0	1	0	1	1	0			3	1	0	0	1	1	0
	4	8	8	8	8	8	7			4	8	8	0	8	6	6			4	1	1	1	1	1	0			4	1	0	0	1	0	0
	5	5	8	6	8	8	7			5	8	8	4	8	8	6			5	0	1	0	1	1	0			5	1	0	0	1	1	0
	6	8	8	6	8	6	8			6	8	8	6	8	8	6			6	1	1	0	1	0	1			6	1	0	0	1	1	0
	7	8	8	4	8	6	7			7	8	8	8	8	6	5			7	1	1	0	1	0	0			7	1	1	1	1	0	0
	8	7	8	8	8	8	7			8	8	8	8	8	6	6			8	0	1	1	1	1	0			8	1	1	1	1	0	0
	9	7	8	8	8	8	7			9	8	8	8	8	8	7			9	0	1	1	1	1	0			9	1	1	1	1	1	0
	10	8	8	8	8	8	7			10	6	8	8	8	8	7			10	1	1	1	1	1	0			10	0	1	1	1	1	0
Common Dandelion (Taraxacum officinale)	1	8	8	7	8	8	7		Common Dandelion (Taraxacum officinale)	1	6	8	7	6	0	7		Common Dandelion (Taraxacum officinale)	1	1	1	0	1	1	0		Common Dandelion (Taraxacum officinale)	1	0	1	0	0	0	0
	2	8	5	6	6	6	7			2	8	8	0	5	6	7			2	1	0	0	0	0	0			2	0	1	0	0	0	0
	3	8	8	7	8	8	6			3	8	8	6	8	6	8			3	1	1	1	1	1	0			3	1	1	0	1	0	1
	4	8	8	6	7	6	7			4	0	8	8	7	6	4			4	1	1	0	0	0	0			4	0	1	1	0	0	0
	5	8	7	6	7	6	6			5	6	8	6	4	7	7			5	1		0	1	0	0			5	0	1	0	0	0	0
	6	8	6	6	7	6	7			6	8	8	5	7	8	7			6	1		0	0	0	0			6	1	1	0	0	1	0
	7	8	8	4	7	8	7			7	5	8	0	7	7	0			7	1	1	0	0	1	0			7	0	1	0	0	0	0
	8	7	7	4	7	7	6			8	4	7	0	5	0	7			8	0	0	0	0	0	0			8	0	0	0	0	0	0
	9	8	7	5	7	7	7			9	8	5	6	5	6	7			9	1	0	0	0	0	0			9	1	0	0	0	0	0
	10	8	8	6	7	6	7			10	8	8	3	7	6	7			10	1	1	0	0	0	0			10	1	1	0	1	1	0
Common Knapweed (Centaurea nigra)	1	8	8	7	8	6	7		Common Knapweed (Centaurea nigra)	1	8	8	3	8	0	6		Common Knapweed (Centaurea nigra)	1	1	1	0	1	0	0		Common Knapweed (Centaurea nigra)	1	1	1	0	1	0	0
	2	8	4	7	4	6	7			2	8	7	0	8	0	6			2	1	0	0	0	0	0			2	1	0	0	1	0	0
	3	8	6	6	7	6	7			3	8	8	7	8	8	7			3	1	0	0	0	0	0			3	1	1	0	1	1	0
	4	8	8	6	8	6	7			4	8	7	6	7	8	7			4	1	1	0	1	0	0			4	1	0	0	0	1	0
	5	8	6	5	8	8	7			5	7	8	0	8	7	7			5	1	0	0	1	1	0			5	0	1	0	1	0	0
	6	8	8	6	8	8	7			6	7	8	2	8	0	7			6	1	1	0	1	1	0			6	0	1	0	1	0	0
	7	8	8	5	8	8	7			7	8	8	0	8	8	7			7	1	1	0	1	1	0			7	1	1	0	1	1	0
	8	8	8	7	8	8	7			8	6	8	5	8	0	3			8	1	1	0	1	1	0			8	0	1	0	1	0	0
	9	8	8	6	8	8	7			9	6	8	5	8	0	6			9	1	1	0	1	1	0			9	0	1	0	1	0	0
	10	8	8	7	8	8	7			10	7	8	6	8	6	6			10	1	1	0	1	1	0			10	0	1	0	1	0	0
Yarrow (Achillea millefolium)	1	8	8	6	8	8	7		Yarrow (Achillea millefolium)	1	8	8	7	8	0	5		Yarrow (Achillea millefolium)	1	1	1	0	1	1	0		Yarrow (Achillea millefolium)	1	1	1	0	1	0	0
	2	8	8	8	8	8	7			2	8	8	0	8	0	7			2	1	1	1	1	1	0			2	1	1		1	0	0
	3	8	8	8	8	8	7			3	8	8	8	8	0	7			3	1	1	1	1	1	0			3	1	1	1	1	0	0
	4	8	8	8	8	8	7			4	8	8	8	8	0	8			4	1	1	1	1	1	0			4	1	1	1	1	0	1
	5	8	8	7	8	0	7			5	8	8	8	8	0	8			5	1	1	0	1	0	1			5	1	1	1	1	0	0
	6	8	8	8	8	8	7			6	8	8	5	8	6	7			6	1	1	1	1	1	0			6	1	1	0	1	0	0
	7	8	8	8	8	0	7			7	8	8	8	8	8	7			7	1	1	1	1	0	0			7	1	1	1	1	1	0
	8	8	8	8	8	8	7			8	8	8	6	8	8	7			8	1	1	1	1	1	0			8	1	1	0	1	1	0
	9	8	8	8	8	0	6			9	6	6	0	8	0	0			9	1	1	1	1	0	0			9	0	1	0	1	1	0
	10	8	8	7	6	0	7			10	8	7	4	7	0	6			10	1	1	0	0	0	1			10	1	0	0	0	0	0
Scentless Mayweed (Tripleurospermum inodorum)	1	7	4	6	5	6	6		Scentless Mayweed (Tripleurospermum inodorum)	1	8	6	0	8	6	6		Scentless Mayweed (Tripleurospermum inodorum)	1	0	0	0	0	0	0		Scentless Mayweed (Tripleurospermum inodorum)	1	1	0	0	1	0	0
	2	4	4	6	4	6	5			2	8	8	6	7	6	6			2	0	0	0	0	0	0			2	1	1	0	0	0	0
	3	6	5	6	5	6	4			3	8	7	0	7	0	4			3	0	0	0	0	0	0			3	1	0	0	0	0	0
	4	8	5	6	7	6	6			4	8	6	0	6	6	4			4	1	0	0	0	0	0			4	1	0	0	0	0	0
	5	7	6	6	4	6	3			5	0	7	0	7	0	0			5	0	0	0	0	0	0			5	0	0	0	0	0	0
	6	6	6	4	6	6	6			6	8	4	0	8	0	6			6	0	0	0	0	0	0			6	1	0	0	1	0	0
	7	8	6	6	6	6	6			7	8	4	3	5	0	6			7	1	0	0	0	0	0			7	1	0	0	0	0	0
	8	8	5	4	6	6	6			8	8	8	4	8	0	6			8	0	0	0	0	0	0			8	1	1	0	1	0	0
	9	6	4	6	4	6	6			9	8	6	4	6	6	6			9	0	0	0	0	0	0			9	1	0	0	0	0	0
	10	5	4	6	4	6	5			10	8	6	2	7	6	6			10	0	0	0	0	0	0			10	1	0	0	0	0	0
Common Silverweed (Potentilla anserina)	1	8	8	5	8	8	7		Common Silverweed (Potentilla anserina)	1	5	8	7	7	6	6		Common Silverweed (Potentilla anserina)	1	0	0	0	0	0	0		Common Silverweed (Potentilla anserina)	1	1	1	0	1	1	0
	2	8	8	6	8	0	6			2	7	8	5	8	8	7			2	0	1	1	1	1	0			2	1	1	0	1	0	0
	3	8	8	7	8	6	7			3	7	7	7	6	7	7			3	0	0	0	0	0	0			3	1	1	0	1	0	0
	4	8	8	7	8	8	7			4	4	6	8	7	0	6			4	0	1	1	0	0	0			4	1	1	0	1	1	0
	5	8	8	7	8	8	7			5	8	8	8	8	7	7			5	1	1	1	1	0	0			5	1	1	0	1	1	0
	6	8	8	8	8	8	7			6	3	5	6	5	0	7			6	0	0	0	0	0	0			6	1	1	1	1	1	0
	7	8	8	0	8	8	7			7	5	6	7	7	8	7			7	0	0	0	0	1	0			7	1	1	0	1	1	0
	8	8	8	7	8	8	7			8	7	4	8	7	0	7			8	0	1	1	0	0	0			8	1	1	0	1	1	0
	9	8	8	7	8	8	7			9	8	8	7	7	0	6			9	1	0	0	0	0	0			9	1	1	0	1	1	0
	10	8	8	7	8	8	7			10	7	8	8	8	8	6			10	0	1	1	1	1	0			10	1	1	0	1	1	0
Creeping Cinquefoil (Potentilla reptans)	1	7	8	8	8	8	7		Creeping Cinquefoil (Potentilla reptans)	1	8	8	8	8	8	7		Creeping Cinquefoil (Potentilla reptans)	1	1	1	1	1	1	0		Creeping Cinquefoil (Potentilla reptans)	1	0	1	1	1	1	0
	2	6	8	8	8	7	7			2	7	8	7	8	7	6			2	0	1	0	1	0	0			2	0	1	1	1	0	0
	3	6	8	7	8	6	7			3	8	8	5	8	0	7			3	1	1	0	1	0	0			3	0	1	0	1	0	0
	4	6	8	4	8	6	7			4	7	8	8	8	8	7			4	0	1	1	1	1	0			4	0	1	0	1	0	0
	5	8	8	7	8	8	7			5	7	8	6	8	7	7			5	0	1	0	1	0	0			5	1	1	0	1	1	0
	6	7	8	7	8	8	7			6	8	8	7	8	8	7			6	1	1	0	1	1	0			6	0	1	0	1	1	0
	7	5	8	6	8	7	7			7	8	8	8	8	7	7			7	1	1	1	1	0	0			7	0	1	0	1	0	0
	8	7	8	8	8	6	7			8	6	7	5	8	0	4			8	0	0	0	1	0	0			8	0	1	1	1	0	0
	9	7	8	8	8	8	7			9	8	8	8	8	8	7			9	1	1	1	1	1	0			9	0	1	1	1	1	0
	10	7	8	7	8	7	7			10	8	8	8	8	7	7			10	1	1	1	1	0	0			10	0	1	0	1	0	0
Tormentil (Potentilla erecta)	1	6	8	6	8	8	7		Tormentil (Potentilla erecta)	1	7	8	6	8	8	8		Tormentil (Potentilla erecta)	1	0	1	0	1	1	1		Tormentil (Potentilla erecta)	1	0	1	0	1	1	0
	2	8	8	7	8	8	7			2	7	8	7	8	8	7			2	0	1	0	1	1	0			2	1	1	0	1	1	0
	3	5	8	7	8	8	7			3	8	8	7	8	8	7			3	1	1	0	1	1	0			3	0	1	0	1	1	0
	4	8	8	7	8	8	7			4	8	8	8	8	8	7			4	1	1	1	1	1	0			4	1	1	0	1	1	0
	5	8	8	6	8	8	7			5	8	8	6	8	8	7			5	1	1	0	1	1	0			5	1	1	0	1	1	0
	6	8	8	7	8	8	7			6	8	8	7	8	8	7			6	1	1	1	1	1	0			6	1	1	1	1	1	0
	7	6	8	7	8	8	7			7	8	8	7	8	8	7			7	1	1	1	1	1	0			7	0	1	1	1	1	0
	8	8	8	7	8	7	7			8	8	8	0	8	8	7			8	1	1	0	1	1	0			8	1	1	0	1	0	0
	9	6	8	8	8	7	7			9	8	8	8	8	8	6			9	1	1	1	1	1	0			9		1	1	1	0	0
	10	7	7	8	7	0	0			10	4	8	5	8	8	4			10	0	1	0	1	1	0			10	0	0	1	0	0	0
Meadowsweet (Filipendula ulmaria)	1	6	8	7	8	8	7		Meadowsweet (Filipendula ulmaria)	1	8	8	8	8	8	7		Meadowsweet (Filipendula ulmaria)	1	1	1	1	1	1	0		Meadowsweet (Filipendula ulmaria)	1	0	1	0	1	1	0
	2	8	8	4	8	8	7			2	8	8	7	8	8	7			2	1	1	0	1	1	0			2	1	1	0	1	1	0
	3	6	6	6	6	6	4			3	8	8	8	8	8	7			3	1	1	1	1	1	0			3	0	0	0	0	0	0
	4	4	6	6	6	0	4			4	8	8	8	8	8	7			4	1	1	1	1	1	0			4	0	1	0	0	0	0
	5	8	7	6	8	8	7			5	8	8	8	8	8	7			5	1	1	1	1	1	0			5	1	0	0	1	1	0
	6	6	8	8	8	0	7			6	8	8	8	8	0	7			6	1	1	1	1	0	0			6	0	1	1	1	0	0
	7	8	8	6	8	8	7			7	8	8	7	8	8	7			7	1	1	0	1	1	0			7	1	1	0	1	1	0
	8	8	8	8	8	8	7			8	8	8	7	8	8	7			8	1	1	0	1	1	0			8	1	1	1	1	1	0
	9	8	6	6	7	8	7			9	8	8	6	8	8	7			9	1	1	0	1	1	0			9	1	0	0	0	1	0
	10	8	8	7	8	7	7			10	8	8	8	8	7	7			10	1	1	1	1	0	0			10	1	1	0	1	0	0
Marsh Cinquefoil (Comarum palustre)	1	8	8	8	8	0	8		Marsh Cinquefoil (Comarum palustre)	1	8	7	0	8	8	0		Marsh Cinquefoil (Comarum palustre)	1	1	0	0	1	1	0		Marsh Cinquefoil (Comarum palustre)	1	1	1	1	1	0	1
	2	8	8	5	8	0	3			2	0	6	2	7	0	0			2	0	0	0	0	0	0			2	1	1	0	1	0	0
	3	8	8	0	8	0	7			3	0	8	8	8	0	7			3	0	1	1	1	1	0			3	1	1	0	1	0	0
	4	8	8	8	8	0	7			4	8	8	0	8	8	7			4	1	1	0	1	1	0			4	1	1	1	1	0	0
	5	8	8	8	8	0	7			5	0	8	0	8	8	7			5	0	1	0	1	1	0			5	1	1	1	1	0	0
	6	8	8	7	8	0	7			6	8	8	7	8	0	7			6	1	1	0	1	0	0			6	1	1	0	1	0	0
	7	7	8	6	8	0	8			7	0	8	3	8	0	8			7	0	1	0	1	0	1			7	0	1	0	1	0	1
	8	6	8	6	8	8	8			8	8	8	0	8	0	7			8	1	1	0	1	0	0			8	0	1	0	1	1	1
	9	8	8	5	8	0	6			9	8	8	2	8	0	0			9	1	1	0	1	0	0			9	1	1	0	1	0	0
	10	8	8	8	8	0	7			10	8	8	3	8	0	0			10	1	1	0	1	0	0			10	1	1	1	1	0	0
Wild Carrot (Daucus carota)	1	7	8	6	8	8	7		Wild Carrot (Daucus carota)	1	8	8	6	7	6	6		Wild Carrot (Daucus carota)	1	0	1	0	1	1	0		Wild Carrot (Daucus carota)	1	1	1	0	0	0	0
	2	8	8	8	8	8	7			2	8	8	8	8	0	5			2	1	1	1	1	1	0			2	1	1	1	1	0	0
	3	8	8	7	8	8	7			3	6	8	4	7	6	7			3	1	1	0	1	1	0			3	0	1	0	0	0	0
	4	8	8	6	8	8	7			4	5	8	3	8	0	0			4	1	1	0	1	1	0			4	0	1	0	1	0	0
	5	8	8	8	8	6	6			5	8	7	5	6	0	6			5	1	1	1	1	0	0			5	1	0	0	0	0	0
Hogweed (Heracleum sphondylium)	1	7	8	6	8	6	6		Hogweed (Heracleum sphondylium)	1	8	8	6	8	8	7		Hogweed (Heracleum sphondylium)	1	0	1	0	1	0	0		Hogweed (Heracleum sphondylium)	1	1	1	0	1	1	0
	2	6	7	5	8	6	6			2	8	8	4	8	8	7			2	0	1	0	1	0	0			2	1	1	0	1	1	0
	3	7	8	4	8	8	4			3	7	8	7	8	8	7			3	0	1	0	1	1	0			3	0	1	0	0	1	0
	4	6	8	6	8	6	7			4	8	8	0	8	8	7			4	0	1	0	1	0	0			4	1	1	0	1	1	0
	5	8	8	7	8	6	7			5	8	8	7	8	8	7			5	1	1	0	1	0	0			5	1	1	0	1	1	0
Heather (Calluna vulgaris)	1	8	8	8	8	8	7		Heather (Calluna vulgaris)	1	8	8	8	8	8	7		Heather (Calluna vulgaris)	1	1	1	1	1	1	0		Heather (Calluna vulgaris)	1	1	1	1	1	1	0
	2	8	8	7	8	8	7			2	8	8	6	8	6	7			2	1	1	0	1	1	0			2	1	1	0	1	0	0
	3	8	8	4	8	8	7			3	8	8	5	8	0	7			3	1	1	0	1	1	0			3	1	1	0	1	0	0
	4	8	8	7	8	8	7			4	8	8	6	8	0	7			4	1	1	0	1	1	0			4	1	1	0	1	0	0
	5	8	8	7	8	8	7			5	7	8	5	8	8	7			5	1	1	0	1	1	0			5	0	1	0	1	1	0
Cross-leaved Heath (Erica tetralix)	1	8	8	8	8	7	7		Cross-leaved Heath (Erica tetralix)	1	6	6	6	6	6	4		Cross-leaved Heath (Erica tetralix)	1	1	1	1	1	0	0		Cross-leaved Heath (Erica tetralix)	1	0	0	0	0	0	0
	2	8	8	7	8	8	7			2	0	5	2	5	0	6			2	1	1	0	1	1	0			2	0	0	0	0	0	0
	3	8	8	4	8	8	7			3	4	6	0	6	6	4			3	1	1	0	1	1	0			3	0	0	0	0	0	0
	4	8	8	6	8	8	7			4	6	6	6	6	6	5			4	1	1	0	1	1	0			4	0	0	0	0	0	0
	5	8	8	7	8	6	7			5	0	6	6	6	6	3			5	1	1	0	1	0	0			5	0	0	0	0	0	0
Eyebright (Euphrasia officinalis)	1	7	8	8	7	7	7		Eyebright (Euphrasia officinalis)	1	0	0	0	0	0	5		Eyebright (Euphrasia officinalis)	1	0	1	1	0	0	0		Eyebright (Euphrasia officinalis)	1	0	0	0	0	0	0
	2	7	8	8	7	7	7			2	7	8	0	7	7	7			2	0	1	1	0	0	0			2	0	1	0	0	0	0
	3	7	8	7	7	7	7			3	7	8	0	7	7	7			3	0	1	0	0	0	0			3	0	1	0	0	0	0
	4	7	8	8	7	7	7			4	7	0	0	0	0	4			4	0	1	1	0	0	0			4	0	0	0	0	0	0
	5	7	8	8	7	7	7			5	0	8	0	7	0	5			5	0	1	1	0	0	0			5	0	1	0	0	0	0
Yellow Rattle (Rhinanthus minor)	1	8	8	8	8	8	7		Yellow Rattle (Rhinanthus minor)	1	8	8	8	8	0	7		Yellow Rattle (Rhinanthus minor)	1	1	1	1	1	1	0		Yellow Rattle (Rhinanthus minor)	1	1	1	1	1	0	0
	2	8	8	8	8	7	6			2	0	8	6	8	0	8			2	1	1	1	1	0	0			2	0	1	0	1	0	0
	3	8	8	7	8	7	7			3	8	8	7	8	0	7			3	1	1	0	1	0	0			3	1	1	0	1	0	0
	4	8	8	8	8	8	7			4	0	0	0	0	0	7			4	1	1	1	1	1	0			4	0	0	0	0	0	0
	5	8	8	7	8	8	7			5	8	8	0	8	8	7			5	1	1	0	1	1	0			5	1	1	0	1	1	0
Marsh Woundwort (Stachys palustris)	1	8	8	7	8	8	7		Marsh Woundwort (Stachys palustris)	1	8	8	7	8	7	7		Marsh Woundwort (Stachys palustris)	1	0	0	0	0	0	0		Marsh Woundwort (Stachys palustris)	1	0	0	0	0	0	0
	2	8	8	4	8	8	7			2	8	8	8	8	8	7			2	0	0	0	0	1	0			2	0	0	0	0	0	0
	3	8	8	6	8	7	6			3	8	8	8	8	8	7			3	0	0	0	0	0	0			3	0	0	0	0	0	0
	4	8	8	5	8	8	7			4	8	8	6	8	8	8			4	1	0	0	0	0	0			4	0	0	0	0	0	0
	5	8	8	8	8	6	7			5	8	8	7	8	0	8			5	0	0	0	0	0	0			5	0	0	0	0	0	0
Self-Heal (Prunella vulgaris)	1	7	7	5	7	7	7		Self-Heal (Prunella vulgaris)	1	7	7	6	7	7	7		Self-Heal (Prunella vulgaris)	1	1	1	1	1	1	0		Self-Heal (Prunella vulgaris)	1	0	1	1	1	0	0
	2	7	7	6	7	8	7			2	7	7	6	7	7	7			2	1	1	1	1	0	0			2	1	1	0	1	0	1
	3	7	7	7	7	7	7			3	5	7	6	7	0	7			3	1	1	0	1	0	1			3	0	1	0	1	0	0
	4	8	7	7	7	7	7			4	8	7	6	7	6	7			4	1	1	0	1	1	0			4	0	1	0	1	0	0
	5	7	7	5	7	7	7			5	7	7	6	7	0	7			5	1	1	1	1	0	0			5	0	1	0	1	0	0
Foxglove (Digitalis purpurea)	1	8	8	8	8	8	7		Foxglove (Digitalis purpurea)	1	7	8	8	8	0	5		Foxglove (Digitalis purpurea)	1	1	1	0	1	1	0		Foxglove (Digitalis purpurea)	1	0	1	0	0	0	0
	2	8	8	8	8	7	7			2	8	8	0	8	0	8			2	1	1	0	1	1	0			2	0	1	0	1	0	0
	3	8	8	7	8	6	8			3	0	8	0	8	0	0			3	1	1	0	1	1	0			3	1	1	0	1	0	1
	4	8	8	7	8	8	7			4	6	8	0	8	0	0			4	1	1	0	1	1	0			4	0	1	0	1	0	1
	5	8	8	8	8	6	7			5	7	8	0	8	0	3			5	1	1	0	1	0	0			5	1	0	0	0	0	0
Ribwort Plantain (Plantago lanceolata)	1	8	8	6	8	8	7		Ribwort Plantain (Plantago lanceolata)	1	0	8	0	7	0	7		Ribwort Plantain (Plantago lanceolata)	1	1	1	1	0	0	0		Ribwort Plantain (Plantago lanceolata)	1	1	1	0	1	0	0
	2	8	8	7	8	8	7			2	0	8	2	8	0	7			2	1	1	0	0	0	0			2	1	1	0	1	0	1
	3	8	8	5	8	8	7			3	8	8	0	8	0	8			3	1	1	1	1	1	1			3	0	1	0	1	0	0
	4	8	8	7	8	8	7			4	0	8	0	8	0	8			4	1	1	1	1	0	1			4	1	1	0	1	0	1
	5	8	8	4	8	6	7			5	8	8	0	7	0	4			5	1	1	0	1	0	0			5	1	1	0	1	0	0
Rosebay Willowherb (Chamerion angustifolium)	1	8	8	7	8	0	7		Rosebay Willowherb (Chamerion angustifolium)	1	8	8	5	8	0	7		Rosebay Willowherb (Chamerion angustifolium)	1	0	1	1	1	1	0		Rosebay Willowherb (Chamerion angustifolium)	1	0	1	0	1	0	0
	2	8	8	6	7	0	7			2	8	8	0	8	0	8			2	1	1	1	1	1	0			2	0	1	1	1	0	0
	3	8	8	8	8	8	8			3	7	8	0	8	0	3			3	0	1	1	1	1	0			3	0	1	0	1	0	1
	4	8	8	8	8	0	8			4	8	8	0	8	7	8			4	1	1	0	1	1	0			4	1	1	1	1	0	0
	5	8	8	7	8	0	4			5	8	8	4	8	7	7			5	1	1	0	1	1	0			5	0	1	0	1	0	0
Enchanter's Nightshade (Circaea lutetiana)	1	6	8	8	8	8	7		Enchanter's Nightshade (Circaea lutetiana)	1	0	8	6	8	0	5		Enchanter's Nightshade (Circaea lutetiana)	1	0	1	1	1	1	0		Enchanter's Nightshade (Circaea lutetiana)	1	0	1	0	1	0	0
	2	8	8	8	8	8	7			2	7	8	8	8	0	7			2	0	1	1	1	1	0			2	1	1	0	1	0	0
	3	7	8	8	8	8	7			3	0	8	6	8	0	8			3	1	1	1	1	1	0			3	1	1	0	1	1	0
	4	8	8	7	8	8	7			4	8	8	8	8	0	0			4	0	1	0	1	1	0			4	1	1	0	1	0	0
	5	8	8	7	8	8	7			5	0	8	6	8	0	7			5	1	1	0	1	1				5	1	1	0	1	0	0
Meadow Buttercup (Ranunculus acris)	1	6	8	8	8	8	7		Meadow Buttercup (Ranunculus acris)	1	0	8	7	8	0	7		Meadow Buttercup (Ranunculus acris)	1	1	1	0	1	1	0		Meadow Buttercup (Ranunculus acris)	1	1	1	0	1	0	0
	2	6	8	8	8	8	7			2	8	8	0	8	0	7			2	1	1	0	1	1	0			2	1	1	1	1	0	0
	3	8	8	8	8	8	7			3	8	8	0	8	8	7			3	1	1	1	1	1	0			3	0	1	0	1	0	0
	4	0	8	4	8	8	7			4	8	8	5	8	0	7			4	1	1	0	1	0	0			4	1	1	0	1	1	0
	5	8	8	0	8	8	7			5	8	8	0	8	0	7			5	1	1	0	1	1	0			5	1	1	0	1	0	0
Creeping Buttercup (Ranunculus repens)	1	8	8	6	8	8	7		Creeping Buttercup (Ranunculus repens)	1	8	8	6	8	6	7		Creeping Buttercup (Ranunculus repens)	1	0	1	0	1	0	0		Creeping Buttercup (Ranunculus repens)	1	0	1	0	1	0	0
	2	8	8	6	8	8	5			2	8	8	8	8	7	7			2	0	1	0	1	0	0			2	0	0	0	1	0	0
	3	7	8	0	8	0	7			3	7	8	0	8	0	7			3	0	1	0	1	0	0			3	0	1	0	1	0	0
	4	8	8	0	8	8	7			4	8	8	0	8	8	7			4	0	1	0	1	0	0			4	0	1	0	1	0	0
	5	8	8	4	8	0	7			5	8	8	4	8	0	7			5	0	1	0	1	0	0			5	0	1	0	1	0	0
Pyramidal Orchid (Anacamptis pyramidalis)	1	6	8	6	8	7	7		Pyramidal Orchid (Anacamptis pyramidalis)	1	6	8	4	8	7	7		Pyramidal Orchid (Anacamptis pyramidalis)	1	1	1	0	1	1	0		Pyramidal Orchid (Anacamptis pyramidalis)	1	0	1	0	0	0	0
	2	6	8	7	8	7	7			2	6	7	4	8	0	7			2	1	1	1	1	1	0			2	0	0	0	0	0	0
	3	7	8	7	8	7	5			3	7	8	7	8	7	7			3	1	1	1	1	1	0			3	0	0	0	0	0	0
	4	7	8	4	8	7	7			4	0	8	4	8	7	6			4	1	1	1	1	1	0			4	0	0	0	1	0	0
	5	7	8	5	8	7	6			5	6	8	5	8	7	6			5	1	1	0	1	1	0			5	0	0	0	0	0	0
Common Spotted Orchid (Dactylorhiza fuchsii)	1	8	8	7	8	8	7		Common Spotted Orchid (Dactylorhiza fuchsii)	1	0	8	0	5	6	6		Common Spotted Orchid (Dactylorhiza fuchsii)	1	1	1	0	1	0	0		Common Spotted Orchid (Dactylorhiza fuchsii)	1	1	1	0	1	0	0
	2	8	8	8	8	8	7			2	0	7	0	7	0	6			2	0	1	0	1	0	0			2	1	0	0	0	0	0
	3	8	8	8	8	8	7			3	0	5	5	4	0	0			3	1	1	1	1	0	0			3	1	1	0	1	0	0
	4	8	8	8	8	8	7			4	0	6	0	8	0	0			4	1	1	1	1	0	0			4	1	1	0	1	0	0
	5	8	8	7	8	8	7			5	6	6	0	6	0	4			5	1	1	1	1	0	0			5	1	1	0	1	0	0
Herb Robert (Geranium robertianum)	1	8	8	5	8	6	6		Herb Robert (Geranium robertianum)	1	8	8	6	8	7	7		Herb Robert (Geranium robertianum)	1	1	1	0	1	1	0		Herb Robert (Geranium robertianum)	1	1	1	0	1	0	0
	2	6	8	7	8	7	4			2	8	6	0	5	0	0			2	1	1	0	1	1	0			2	1	1	1	1	1	0
	3	8	8	8	8	7	7			3	8	8	0	8	8	7			3	1	1	0	1	0	0			3	1	1	1	1	1	0
	4	8	8	8	8	6	5			4	8	8	0	8	7	7			4	1	1	0	1	1	0			4	1	1	0	1	1	1
	5	8	8	8	8	7	7			5	8	8	0	8	0	7			5	1	1	1	1	0	0			5	1	1	0	1	0	1
Common Poppy (Papaver rhoeas)	1	7	8	8	8	0	7		Common Poppy (Papaver rhoeas)	1	0	6	0	8	0	0		Common Poppy (Papaver rhoeas)	1	0	1	1	1	0	0		Common Poppy (Papaver rhoeas)	1	0	0	0	1	0	0
	2	0	8	8	8	7	7			2	0	8	0	8	0	0			2	0	1	1	1	0	0			2	0	1	0	1	0	0
	3	8	8	6	8	7	7			3	0	8	0	8	7	7			3	1	1	0	1	0	0			3	0	1	0	1	0	0
	4	0	8	6	8	8	7			4	0	8	5	8	0	6			4	0	1	0	1	1	0			4	0	1	0	1	0	0
	5	0	8	6	8	8	7			5	0	7	0	7	0	0			5	0	1	0	1	1	0			5	0	0	0	0	0	0
Field Scabious (Knautia arvensis)	1	8	8	4	7	8	7		Field Scabious (Knautia arvensis)	1	0	8	0	7	8	7		Field Scabious (Knautia arvensis)	1	1	1	0	0	1	0		Field Scabious (Knautia arvensis)	1	0	1	0	1	1	0
	2	8	8	7	7	8	7			2	0	8	0	7	0	0			2	1	1	0	0	1	0			2	0	1	0	0	0	0
	3	8	8	8	8	8	7			3	0	8	6	8	0	8			3	1	1	1	1	1	0			3	0	1	0	1	0	1
	4	5	8	7	8	8	7			4	7	8	0	8	0	8			4	0	1	0	1	1	0			4	0	1	0	1	0	1
	5	4	8	8	8	8	7			5	0	8	0	8	0	4			5	0	1	1	1	1	0			5	0	1	0	1	0	0
Common Mouse-ear Chickweed (Cerastium vulgatum)	1	8	8	8	8	8	7		Common Mouse-ear Chickweed (Cerastium vulgatum)	1	8	4	0	8	0	5		Common Mouse-ear Chickweed (Cerastium vulgatum)	1	1	1	1	1	1	0		Common Mouse-ear Chickweed (Cerastium vulgatum)	1	1	0	0	1	0	0
	2	6	8	8	8	7	6			2	8	8	0	8	7	8			2	0	1	1	1	0	0			2	1	1	0	1	0	1
	3	6	8	4	8	8	7			3	8	8	0	8	0	0			3	0	1	0	1	1	0			3	1	1	0	1	0	0
	4	8	8	6	7	8	7			4	8	8	0	8	0	2			4	1	1	0	0	1	0			4	1	1	0	1	0	0
	5	8	8	8	8	8	7			5	8	8	4	8	0	8			5	1	1	1	1	1	0			5	1	1	0	1	0	1

## Sheet: S2 Statistical tests
Mann-Whitney Pairwise Comparison	p<0.005 highlighted							Kruskal-Wallis Tests p<0.005 highlighted			Shapiro-Wilk test for normality, p<0.005 highlighted
Leaves (Raw Data)	Google Lens	Plant Net	Plant Snap	Leaf Snap	Seek	iNaturalist		Kruskal-Wallis test for equal medians			Leaves (Raw Data)	Google Lens	Plant Net	Plant Snap	Leaf Snap	Seek	iNaturalist
Google Lens		3.437e-10	7.53e-21	8.754e-08	2.695e-18	1.127e-13					N	280	280	280	280	280	280
Plant Net	3.437e-10		6.469e-53	1	3.211e-46	1.604e-52		H (chi2):	489.2		Shapiro-Wilk W	0.6129	0.4	0.8297	0.4312	0.7251	0.6917
Plant Snap	7.53e-21	6.469e-53		1.864e-50	1	1.301e-07		Hc (tie corrected):	540.9		p(normal)	1.212e-24	1.92e-29	7.378e-17	7.791e-29	3.328e-21	2.523e-22
Leaf Snap	8.754e-08	1	1.864e-50		1.91e-43	9.825e-50		p (same):	1.185e-114
Seek	2.695e-18	3.211e-46	1	1.91e-43		2.32e-05
iNaturalist	1.127e-13	1.604e-52	1.301e-07	9.825e-50	2.32e-05			There is a significant difference between sample medians
Flowers (Raw Data)	Google Lens	Plant Net	Plant Snap	Leaf Snap	Seek	iNaturalist		Kruskal-Wallis test for equal medians			Flowers (Raw Data)	Google Lens	Plant Net	Plant Snap	Leaf Snap	Seek	iNaturalist
Google Lens		7.742e-08	9.372e-15	1.883e-05	0.0001609	9.384e-35					N	280	280	280	280	280	280
Plant Net	7.742e-08		2.408e-36	1	2.155e-20	7.744e-71		H (chi2):	397.3		Shapiro-Wilk W	0.5184	0.3642	0.7862	0.4144	0.6119	0.5982
Plant Snap	9.372e-15	2.408e-36		1.195e-33	0.01389	0.9066		Hc (tie corrected):	480.9		p(normal)	5.609e-27	4.114e-30	7.361e-19	3.64e-29	1.144e-24	4.929e-25
Leaf Snap	1.883e-05	1	1.195e-33		1.972e-17	1.393e-68		p (same):	1.061e-101
Seek	0.0001609	2.155e-20	0.01389	1.972e-17		8.049e-10
iNaturalist	9.384e-35	7.744e-71	0.9066	1.393e-68	8.049e-10			There is a significant difference between sample medians
Leaves (Averaged Data)	Google Lens	Plant Net	Plant Snap	Leaf Snap	Seek	iNaturalist		Kruskal-Wallis test for equal medians			Leaves (Averaged Data)	Google Lens	Plant Net	Plant Snap	Leaf Snap	Seek	iNaturalist
Google Lens		0.002364	0.0008201	0.002785	0.0002275	0.6208					N	38	38	38	38	38	38
Plant Net	0.002364		1.426e-10	1	3.34e-10	2.587e-08		H (chi2):	112.1		Shapiro-Wilk W	0.8169	0.6811	0.9138	0.6814	0.9488	0.8776
Plant Snap	0.0008201	1.426e-10		3.151e-10	1	0.006477		Hc (tie corrected):	112.8		p(normal)	2.358e-05	8.307e-08	0.006422	8.402e-08	0.08137	0.0006293
Leaf Snap	0.002785	1	3.151e-10		1.148e-09	1.147e-07		p (same):	1.057e-22
Seek	0.0002275	3.34e-10	1	1.148e-09		0.0005746
iNaturalist	0.6208	2.587e-08	0.006477	1.147e-07	0.0005746			There is a significant difference between sample medians
Flowers (Averaged Data)	Google Lens	Plant Net	Plant Snap	Leaf Snap	Seek	iNaturalist		Kruskal-Wallis test for equal medians			Flowers (Averaged Data)	Google Lens	Plant Net	Plant Snap	Leaf Snap	Seek	iNaturalist
Google Lens		0.003098	0.0004262	0.03059	0.1733	0.0001036					N	38	38	38	38	38	38
Plant Net	0.003098		1.548e-10	1	5.77e-07	2.903e-11		H (chi2):	100.8		Shapiro-Wilk W	0.7247	0.4144	0.8285	0.4936	0.8188	0.7828
Plant Snap	0.0004262	1.548e-10		6.858e-10	1	1		Hc (tie corrected):	104.4		p(normal)	4.214e-07	3.791e-11	4.21e-05	2.753e-10	2.587e-05	4.765e-06
Leaf Snap	0.03059	1	6.858e-10		4.086e-06	4.073e-11		p (same):	6.201e-21
Seek	0.1733	5.77e-07	1	4.086e-06		0.7861
iNaturalist	0.0001036	2.903e-11	1	4.073e-11	0.7861			There is a significant difference between sample medians
Fabaceae Leaves (Raw Data)	Google Lens	Plant net	Plant Snap	Leaf Snap	Seek	iNaturalist		Kruskal-Wallis test for equal medians			Fabaceae Leaves	Google Lens	Plant net	Plant Snap	Leaf Snap	Seek	iNaturalist
Google Lens		0.7496	6.012e-11	0.451	6.771e-12	4.249e-09					N	80	80	80	80	80	80
Plant net	0.7496		2.137e-17	1	1.298e-17	1.743e-15		H (chi2):	191.7		Shapiro-Wilk W	0.5166	0.5162	0.8696	0.479	0.7312	0.6908
Plant Snap	6.012e-11	2.137e-17		2.043e-18	1	0.002182		Hc (tie corrected):	209.8		p(normal)	8.382e-15	8.285e-15	7.864e-07	2.302e-15	8.463e-11	1.085e-11
Leaf Snap	0.451	1	2.043e-18		6.324e-19	1.154e-17		p (same):	2.226e-43
Seek	6.771e-12	1.298e-17	1	6.324e-19		0.002421
iNaturalist	4.249e-09	1.743e-15	0.002182	1.154e-17	0.002421			There is a significant difference between sample medians
Fabaceae Flowers (Raw Data)	Google Lens	Plant net	Plant Snap	Leaf Snap	Seek	iNaturalist		Kruskal-Wallis test for equal medians			Fabaceae Flower Totals	Google Lens	Plant net	Plant Snap	Leaf Snap	Seek	iNaturalist
Google Lens		1	1.943e-10	1	7.615e-10	1.093e-17					N	80	80	80	80	80	80
Plant net	1		3.158e-11	1	9.038e-11	2.639e-18		H (chi2):	152.6		Shapiro-Wilk W	0.3874	0.4479	0.8169	0.4186	0.7182	0.7972
Plant Snap	1.943e-10	3.158e-11		1.855e-12	1	1		Hc (tie corrected):	180		p(normal)	1.282e-16	8.295e-16	1.46e-08	3.305e-16	4.271e-11	3.971e-09
Leaf Snap	1	1	1.855e-12		8.196e-12	1.789e-20		p (same):	5.225e-37
Seek	7.615e-10	9.038e-11	1	8.196e-12		1
iNaturalist	1.093e-17	2.639e-18	1	1.789e-20	1			There is a significant difference between sample medians
Fabaceae Leaf (Averaged Data)	Google Lens	Plant Net	Plant Snap	Leaf Snap	Seek	iNaturalist		Kruskal-Wallis test for equal medians			Fabaceae Leaves (Averages)	Google Lens	Plant Net	Plant Snap	Leaf Snap	Seek	iNaturalist
Google Les		1	1	1	0.5422	1					N	5	5	5	5	5	5
Plant Net	1		0.1789	1	0.175	0.175		H (chi2):	19.59		Shapiro-Wilk W	0.883	0.8059	0.8181	0.6998	0.9521	0.8459
Plant Snap	1	0.1789		0.1789	1	1		Hc (tie corrected):	19.72		p(normal)	0.3231	0.09041	0.1128	0.00953	0.7524	0.1818
Leaf Snap	1	1	0.1789		0.175	0.175		p (same):	0.001412
Seek	0.5422	0.175	1	0.175		0.5337
iNaturalist	1	0.175	1	0.175	0.5337			There is a significant difference between sample medians
Fabaceae Flower (Averaged Data)	Google Lens	Plant Net	Plant Snap	Leaf Snap	Seek	iNaturalist		Kruskal-Wallis test for equal medians			Fabaceae Flowers Averages	Google Lens	Plant Net	Plant Snap	Leaf Snap	Seek	iNaturalist
Google Les		1	0.1789	1	0.4099	0.175					N	5	5	5	5	5	5
Plant Net	1		0.1455	1	0.1455	0.142		H (chi2):	22.16		Shapiro-Wilk W	0.9316	0.5522	0.958	0.7667	0.9484	0.8234
Plant Snap	0.1789	0.1455		0.1674	1	1		Hc (tie corrected):	22.66		p(normal)	0.6071	0.000131	0.7939	0.0422	0.7255	0.124
Leaf Snap	1	1	0.1674		0.2206	0.1636		p (same):	0.0003917
Seek	0.4099	0.1455	1	0.2206		1
iNaturalist	0.175	0.142	1	0.1636	1			There is a significant difference between sample medians
Asteraceae Leaf (Raw Data)	Google Lens	Plant Net	Plant Snap	Leaf Snap	Seek	iNaturalist		Kruskal-Wallis test for equal medians
Google Lens		1	7.597e-09	1	1.06e-08	2.604e-10					Asteraceae Leaves (Raw Data)	Google Lens	Plan Net	Plant Snap	Leaf Snap	Seek	iNaturalist
Plant Net	1		2.318e-11	1	1.674e-11	2.732e-14		H (chi2):	133.5		N	80	80	80	80	80	80
Plant Snap	7.597e-09	2.318e-11		9.264e-11	1	0.8015		Hc (tie corrected):	147.1		Shapiro-Wilk W	0.5662	0.4837	0.8471	0.5083	0.7311	0.7542
Leaf Snap	1	1	9.264e-11		1.117e-10	7.018e-14		p (same):	5.647e-30		p(normal)	5.196e-14	2.697e-15	1.296e-07	6.276e-15	8.414e-11	2.982e-10
Seek	1.06e-08	1.674e-11	1	1.117e-10		0.5949
iNaturalist	2.604e-10	2.732e-14	0.8015	7.018e-14	0.5949			There is a significant difference between sample medians
Asteraceae Flower (Raw Data)	Google Lens	Plant Net	Plant Snap	Leaf Snap	Seek	iNaturalist		Kruskal-Wallis test for equal medians			Asteraceae Flower (Raw Data)	Google Lens	Plant Net	Plant Snap	Leaf Snap	Seek	iNaturalist
Google Lens		1	4.604e-06	1	0.1763	1.286e-09					N	80	80	80	80	80	80
Plant Net	1		1.174e-07	1	0.004538	1.045e-12		H (chi2):	89.1		Shapiro-Wilk W	0.7085	0.5411	0.8939	0.5572	0.6216	0.6631
Plant Snap	4.604e-06	1.174e-07		5.235e-08	0.1618	1		Hc (tie corrected):	101.7		p(normal)	2.608e-11	2.031e-14	6.818e-06	3.686e-14	4.779e-13	2.955e-12
Leaf Snap	1	1	5.235e-08		0.004129	1.925e-13		p (same):	2.365e-20
Seek	0.1763	0.004538	0.1618	0.004129		0.03107
iNaturalist	1.286e-09	1.045e-12	1	1.925e-13	0.03107			There is a significant difference between sample medians
Asteraceae Leaf (Averaged Data)	Google Les	Plant Net	Plant Snap	Leaf Snap	Seek	iNaturalist		Kruskal-Wallis test for equal medians			Asteraceae Leaves (Averaged Data)	Google Lens	Plant Net	Plant Snap	Leaf Snap	Seek	iNaturalist
Google Les		1	0.04812	1	0.3087	0.09255					N	8	8	8	8	8	8
Plant Net	1		0.05736	1	0.06728	0.1977		H (chi2):	24.87		Shapiro-Wilk W	0.9358	0.7297	0.9639	0.746	0.9339	0.889
Plant Snap	0.04812	0.05736		0.04711	1	1		Hc (tie corrected):	24.93		p(normal)	0.5703	0.004855	0.8461	0.007385	0.5519	0.2291
Leaf Snap	1	1	0.04711		0.1078	0.3031		p (same):	0.0001439
Seek	0.3087	0.06728	1	0.1078		1
iNaturalist	0.09255	0.1977	1	0.3031	1			There is a significant difference between sample medians
Asteraceae Flower (Averaged Data)	Google Les	Plant Net	Plant Snap	Leaf Snap	Seek	iNaturalist		Kruskal-Wallis test for equal medians			Asteraceae Flowers (Averaged Data)	Google Lens	Plant Net	Plant Snap	Leaf Snap	Seek	iNaturalist
Google Les		1	0.353	1	1	0.4624					N	8	8	8	8	8	8
Plant Net	1		0.5625	1	0.4149	0.1826		H (chi2):	15.94		Shapiro-Wilk W	0.8135	0.6333	0.9199	0.6551	0.8385	0.8837
Plant Snap	0.353	0.5625		0.4513	1	1		Hc (tie corrected):	16.21		p(normal)	0.03988	0.0003876	0.429	0.000693	0.07271	0.2044
Leaf Snap	1	1	0.4513		0.3911	0.2232		p (same):	0.00626
Seek	1	0.4149	1	0.3911		1
iNaturalist	0.4624	0.1826	1	0.2232	1			There is a significant difference between sample medians
Rosaceae Leaves (Raw Data)	Goolge Lens	Plant Net	Plant Snap	Leaf Snap	Seek	iNaturalist		Kruskal-Wallis test for equal medians			Rosaceae Leaves (Raw Data)	Goolge Lens	Plant Net	Plant Snap	Leaf Snap	Seek	iNaturalist
Goolge Lens		0.007877	0.07316	0.00247	1	0.01133					N	50	50	50	50	50	50
Plant Net	0.007877		9.046e-09	1	0.0002156	2.778e-13		H (chi2):	73.9		Shapiro-Wilk W	0.7226	0.3439	0.7173	0.3012	0.6487	0.4407
Plant Snap	0.07316	9.046e-09		1.476e-09	1	1		Hc (tie corrected):	89.99		p(normal)	2.159e-08	1.302e-13	1.715e-08	4.743e-14	1.107e-09	1.548e-12
Leaf Snap	0.00247	1	1.476e-09		7.035e-05	1.48e-14		p (same):	6.759e-18
Seek	1	0.0002156	1	7.035e-05		1
iNaturalist	0.01133	2.778e-13	1	1.48e-14	1			There is a significant difference between sample medians
Rosaceae Flowers (Raw Data)	Goolge Lens	Plant Net	Plant Snap	Leaf Snap	Seek	iNaturalist		Kruskal-Wallis test for equal medians			Rosaceae - Flowers (Raw Data)	Goolge Lens	Plant Net	Plant Snap	Leaf Snap	Seek	iNaturalist
Goolge Lens		0.1796	0.2749	0.1105	1	0.0002648					N	50	50	50	50	50	50
Plant Net	0.1796		2.503e-05	1	0.01381	4.569e-11		H (chi2):	59.95		Shapiro-Wilk W	0.5864	0.4435	0.7377	0.4362	0.6213	0.5044
Plant Snap	0.2749	2.503e-05		5.891e-06	1	1		Hc (tie corrected):	72.84		p(normal)	1.228e-10	1.675e-12	4.21e-08	1.374e-12	4.083e-10	9.397e-12
Leaf Snap	0.1105	1	5.891e-06		0.009281	7.115e-13		p (same):	2.622e-14
Seek	1	0.01381	1	0.009281		0.105
iNaturalist	0.0002648	4.569e-11	1	7.115e-13	0.105			There is a significant difference between sample medians
Rosaceae Leaves (Averaged Data)	Goolge Lens	Plant Net	Plant Snap	Leaf Snap	Seek	iNaturalist		Kruskal-Wallis test for equal medians			Rosaceae Leaves (Averaged Data)	Goolge Lens	Plant Net	Plant Snap	Leaf Snap	Seek	iNaturalist
Goolge Lens		1	1	1	1	1					N	5	5	5	5	5	5
Plant Net	1		0.8899	1	1	0.3118		H (chi2):	19.09		Shapiro-Wilk W	0.8971	0.7362	0.7603	0.6177	0.9638	0.6874
Plant Snap	1	0.8899		0.6582	1	1		Hc (tie corrected):	19.6		p(normal)	0.3939	0.02209	0.03697	0.001068	0.8339	0.007029
Leaf Snap	1	1	0.6582		1	0.216		p (same):	0.001482
Seek	1	1	1	1		1
iNaturalist	1	0.3118	1	0.216	1			There is a significant difference between sample medians
Rosaceae Flowers (Averaged Data)	Goolge Lens	Plant Net	Plant Snap	Leaf Snap	Seek	iNaturalist		Kruskal-Wallis test for equal medians			Rosaceae Flowers (Averaged Data)	Google Lens	Plant Net	Plant Snap	Leaf Snap	Seek	iNaturalist
Goolge Lens		1	1	1	1	1					N	5	5	5	5	5	5
Plant Net	1		0.8899	1	1	0.3118		H (chi2):	11.37		Shapiro-Wilk W	0.8971	0.7362	0.7603	0.6177	0.9638	0.6874
Plant Snap	1	0.8899		0.6582	1	1		Hc (tie corrected):	11.54		p(normal)	0.3939	0.02209	0.03697	0.001068	0.8339	0.007029
Leaf Snap	1	1	0.6582		1	0.216		p (same):	0.04165
Seek	1	1	1	1		1
iNaturalist	1	0.3118	1	0.216	1			There is a significant difference between sample medians

## Sheet: S3 Detailed scores per photo
	Calculated scores for scoring system A
	ASTERACEAE
	Common Daisy (Bellis perennis)																																												Spear Thistle (Cirsium vulagre)
1	Google Lens						1	Plant Net						1	Plant Snap						1	Leaf Snap						1	Seek						1	iNaturalist								1	Google Lens
	Common Daisy (Bellis perennis)							Common Daisy (Bellis perennis)							Common Daisy (Bellis perennis)							Common Daisy (Bellis perennis)							Common Daisy (Bellis perennis)							Common Daisy (Bellis perennis)									Spear Thistle (Cirsium vulagre)
	Flower							Flower							Flower							Flower							Flower							Flower									Flower
	No.	Common Name	Scientific name	Tax ID	Bonus Points	Final Score		No.	Common Name	Scientific name	Tax ID	Bonus Points	Final Score		No.	Common Name	Scientific name	Tax ID	Bonus Points	Final Score		No.	Common Name	Scientific name	Tax ID	Bonus Points	Final Score		No.	Common Name	Scientific name	Tax ID	Bonus Points	Final Score		No.	Common Name	Scientific name	Tax ID	Bonus Points	Final Score				No.	Common Name	Scientific name	Tax ID	Bonus Points
	1	Common Daisy	Bellis perennis	Species (+3)	(+5)	8		1	Bruisewort	Bellis perennis	Species (+3)	(+5)	8		1	Smooth White Aster	Symphyotrichum porteri	Family (+1)	(+5)	6		1	Common Daisy	Bellis perennis	Species (+3)	(+5)	8		1		ASTERACEAE	FAMILY (+1)	(+5)	6		1	Aster and allies	Asteraceae	Family	(+5)					1	Thistle		Family	(+5)
	2	Annual daisy	Bellis annua	Genus	(+4)			2	Annual daisy	Bellis annua	Genus	(+4)			2	N/A	Chrysanthemum zawadskii zawadskii	Family	(+4)			2	Southern Dasiy	Bellis sylvestris	Genus	(+4)			2				(+4)			2	Southern Daisy	Bellis sylvestris	Genus	(+4)					2	Spear thistle	Cirsium vulgare	Species (+3)	(+4)
	3	Southern Daisy	Bellis sylvestris	Genus	(+3)			3	Southern Daisy	Bellis sylvestris	Genus	(+3)			3	Heath Aster	Chaetopappa ericoides	Family	(+3)			3	Annual Daisy	Bellis annua	Genus	(+3)			3				(+3)			3	Lazy daisy	Aphanostephus ramosissimus	Family	(+3)					3	N/A	Onopordum acanthium	Family	(+3)
	4	Oxeye Daisy	Leucanthemum vulgare	Family	(+2)			4	Fuzzweed	Erigeron karvinkianus	Family	(+2)			4	Spreading fleabane	Erigeron divergens	Family	(+2)			4				(+2)			4				(+2)			4	Common Daisy	Bellis perennis	Species (+3)	(+2)	5				4	Plumeless thistles	Carduus spp.	Family	(+2)
	5	N/A	N/A	N/A	(+1)			5	Mountain-daisy	Bellidiastrum michelli	Family	(+1)			5	N/A	Leucanthemum graminifolium	Family	(+1)			5				(+1)			5				(+1)			5	Plains fleabane	Erigeron modestus	Family	(+1)					5	N/A	N/A	N/A	(+1)
	Google Lens							Plant Net							Plant Snap							Leaf Snap							Seek							iNaturalist									Google Lens
	Common Daisy (Bellis perennis)							Common Daisy (Bellis perennis)							Common Daisy (Bellis perennis)							Common Daisy (Bellis perennis)							Common Daisy (Bellis perennis)							Common Daisy (Bellis perennis)									Spear Thistle (Cirsium vulagre)
	Leaf							Leaf							Leaf							Leaf							Leaf							Leaf									Leaf
	No.	Common Name	Scientific name	Tax ID	Bonus Points	Final Score		No.	Common Name	Scientific name	Tax ID	Bonus Points	Final Score		No.	Common Name	Scientific name	Tax ID	Bonus Points	Final Score		No.	Common Name	Scientific name	Tax ID	Bonus Points	Final Score		No.	Common Name	Scientific name	Tax ID	Bonus Points	Final Score		No.	Common Name	Scientific name	Tax ID	Bonus Points	Final Score				No.	Common Name	Scientific name	Tax ID	Bonus Points
	1	Balsam ragwort	Packera paupercula	Family (+1)	(+5)	6		1	Marsh pennywort	Centella asiatica	APIACEAE	(+5)	0		1	Yellow Widelip Orchid	Liparis loeselii	ORCHIDACEAE	(+5)	0		1	Red Sorrel	Rumex acetosella	POLYGONACEAE	(+5)	0		1	DICOTS			(+5)	0		1	Bull Clover	Trifolium fucatum	FABACEAE	(+5)					1	Italian thistle	Carduus pycnocephalus	Family	(+5)
	2	Roundleaf ragowrt	Packera obovata	Family	(+4)			2	Buckler's Sorrel	Rumex scutatus	POLYGONACEAE	(+4)			2	Fake feltin fungus	Coprinellus flocculosus	FUNGUS	(+4)			2	French Sorrel	Rumex scutatus	POLYGONACEAE	(+4)			2				(+4)			2	Hastate-leaved dock	Rumex hastatulus	POLYGONACEAE	(+4)					2	Spear thistle	Cirsium vulgare	Species (+3)	(+4)
	3	Golden Ragowrt	Packera aurea	Family	(+3)			3	Claytonia	Claytonia perfoliata	PORTULACACEAE	(+3)			3	Ash Gourd	Benincasa pruriens hispida	CUCURBITACEAE	(+3)			3	Marsh Pennywort	Hydrocotyle vulgaris	ARALIACEAE	(+3)			3				(+3)			3	Hairy Gumweed	Grindelia hirsutula	Family (+1)	(+3)	4				3	Marsh thistle	Cirsium palustre	Genus	(+3)
	4	Small's Ragwort	Packera anonyma	Family	(+2)			4	Asian Ponysfoot	Dichondra micrantha	CONVULACEAE	(+2)			4	Elegant Dutchman's Pipe	Aristolochia elegans	ARISTOLOCHIACEAE	(+2)			4	N/A	Dichondria micrantha	CONVOLVULACEAE	(+2)			4				(+2)			4	Gumweed	Grindelia integrifolia	Family	(+2)					4	Spiny plumeless thistle	Carduus acanthoides	Family	(+2)
	5	Prairie Ragwort	Packera plattensis	Family	(+1)			5	Red Sorrel	Rumex acetosella	POLYGONACEAE	(+1)			5	Climbing onion	Bowiea volubilis	ASPARAGACEAE	(+1)			5	Miner's lettuce	Claytonia perfoliata	MONTIACEAE	(+1)			5				(+1)			5	Early Onion	Allium praecox	AMARYLLIDACEAE	(+1)					5	Curly plumeless thistle	Carduus crispus	Family	(+1)
2	Google Lens						2	Plant Net						2	Plant Snap						2	Leaf Snap						2	Seek						2	iNaturalist								2	Google Lens
	Common Daisy (Bellis perennis)							Common Daisy (Bellis perennis)							Common Daisy (Bellis perennis)							Common Daisy (Bellis perennis)							Common Daisy (Bellis perennis)							Common Daisy (Bellis perennis)									Spear Thistle (Cirsium vulagre)
	Flower							Flower							Flower							Flower							Flower							Flower									Flower
	No.	Common Name	Scientific name	Tax ID	Bonus Points	Final Score		No.	Common Name	Scientific name	Tax ID	Bonus Points	Final Score		No.	Common Name	Scientific name	Tax ID	Bonus Points	Final Score		No.	Common Name	Scientific name	Tax ID	Bonus Points	Final Score		No.	Common Name	Scientific name	Tax ID	Bonus Points	Final Score		No.	Common Name	Scientific name	Tax ID	Bonus Points	Final Score				No.	Common Name	Scientific name	Tax ID	Bonus Points
	1	Common Daisy	Bellis perennis	Species (+3)	(+5)	8		1	Bruisewort	Bellis perennis	Species (+3)	(+5)	8		1	Alpine aster	Aster alpinus	ASTERACEAE	(+5)			1	Common Daisy	Bellis perrenis	species (+3)	(+5)	8		1	ASTERACEAE		FAMILY (+1)	(+5)	6		1	Asters and allies	Asteraceae	Family	(+5)					1	Milk thistle	Silybum marianum	Family	(+5)
	2	Annual daisy	Bellis annua	Genus	(+4)			2	Annual daisy	Bellis annua	Genus	(+4)			2	N/A	Leucanthemum gramnifolium	Family	(+4)			2	Annual Daisy	Bellis annua	Genus	(+4)			2				(+4)			2	Southern Daisy	Bellis sylvestris	Genus (+2)	(+4)	6				2	Thistle		Family	(+4)
	3	Southern Daisy	Bellis sylvestris	Genus	(+3)			3	Southern Daisy	Bellis sylvestris	Genus	(+3)			3	Lawndaisy	Bellis perennis	Species (+3)	(+3)	6		3	Southern Daisy	Bellis sylvestris	Genus	(+3)			3				(+3)			3	Common Mountain Daisy	Celmisia gracilenta	Family	(+3)					3	Spear Thistle	Cirsium vulgare	Species (+3)	(+3)
	4	Brachyscome	Brachyscome spp.	Family	(+2)			4	Mountain Daisy	Belliadiastrum michelli	Family	(+2)			4	Bruisewort	Bellis perennis	Species (+3)	(+2)			4				(+2)			4				(+2)			4	Plains fleabane	Erigeron modestus	Family	(+2)					4	Plumeless thistles	Carduus spp.	Family	(+2)
	5	Bellium	Bellium spp.	Family	(+1)			5				(+1)			5	Spreading fleabane	Erigeron flagellaris	Family	(+1)			5				(+1)			5				(+1)			5	Lazy Daisy	Aphanostephus ramosissimus	Family	(+1)					5	Woolly Thistle	Cirsium eriophorum	Family	(+1)
	Google Lens							Plant Net							Plant Snap							Leaf Snap							Seek							iNaturalist									Google Lens
	Common Daisy (Bellis perennis)							Common Daisy (Bellis perennis)							Common Daisy (Bellis perennis)							Common Daisy (Bellis perennis)							Common Daisy (Bellis perennis)							Common Daisy (Bellis perennis)									Spear Thistle (Cirsium vulagre)
	Leaf							Leaf							Leaf							Leaf							Leaf							Leaf									Leaf
	No.	Common Name	Scientific name	Tax ID	Bonus Points	Final Score		No.	Common Name	Scientific name	Tax ID	Bonus Points	Final Score		No.	Common Name	Scientific name	Tax ID	Bonus Points	Final Score		No.	Common Name	Scientific name	Tax ID	Bonus Points	Final Score		No.	Common Name	Scientific name	Tax ID	Bonus Points	Final Score		No.	Common Name	Scientific name	Tax ID	Bonus Points	Final Score				No.	Common Name	Scientific name	Tax ID	Bonus Points
	1	Common Daisy	Bellis perennis	Species (+3)	(+5)	8		1	Bruisewort	Bellis perennis	Species (+3)	(+5)	8		1	Southern Adderstongue	Ophioglossu vulgaltum	OPHIOGLOSSACEAE	(+5)			1	Annual Daisy	Bellis annua	Genus	(+5)			1	DICOTS			(+5)	0		1	Japanese mazus	Mazus pumilus	MAZACEAE	(+5)					1	Spear Thistle	Cirsium vulgare	Species (+3)	(+5)
	2	Lagenophora	Lagenophora spp.	Family	(+4)			2	Annual daisy	Bellis annua	Genus	(+4)			2	Seaside Eryngo	Eryngium maritimum	APIACEAE	(+4)			2	Common Daisy	Bellis perennis	Species (+3)	(+4)	7		2				(+4)			2	Southern Daisy	Bellis sylvestris	Genus (+2)	(+4)	6				2	N/A	Cirsium altissimum	Family	(+4)
	3	Annual Daisy	Bellis annua	Genus	(+3)			3	Claytonia	Claytonia perfoliata	PORTULACACEAE	(+3)			3	Chicory	Cichorium intybus	Family (+1)	(+3)	4		3				(+3)			3				(+3)			3	Hairless Leptinella	Leptinella dioica	Family	(+3)					3	Spiny Plumeless	Carduus acanthoides	Family	(+3)
	4				(+2)			4				(+2)			4	Purple Pitcherplant	Sarracenia purpurea	SARRACENIACEAE	(+2)			4				(+2)			4				(+2)			4	Mountain violet	Viola cunninghamii	VIOLACEAE	(+2)					4	Marsh thistle	Cirsium palustre	Genus	(+2)
	5				(+1)			5				(+1)			5	Purple Pitcherplant	Sarracenia purpurea	SARRACENIACEAE	(+1)			5				(+1)			5				(+1)			5	American field pansy	Viola bicolor	VIOLACEAE	(+1)					5	Field thistle	Cirsium discolor	Genus	(+1)
3	Google Lens						3	Plant Net						3	Plant Snap						3	Leaf Snap						3	Seek						3	iNaturalist								3	Google Lens
	Common Daisy (Bellis perennis)							Common Daisy (Bellis perennis)							Common Daisy (Bellis perennis)							Common Daisy (Bellis perennis)							Common Daisy (Bellis perennis)							Common Daisy (Bellis perennis)									Spear Thistle (Cirsium vulagre)
	Flower							Flower							Flower							Flower							Flower							Flower									Flower
	No.	Common Name	Scientific name	Tax ID	Bonus Points	Final Score		No.	Common Name	Scientific name	Tax ID	Bonus Points	Final Score		No.	Common Name	Scientific name	Tax ID	Bonus Points	Final Score		No.	Common Name	Scientific name	Tax ID	Bonus Points	Final Score		No.	Common Name	Scientific name	Tax ID	Bonus Points	Final Score		No.	Common Name	Scientific name	Tax ID	Bonus Points	Final Score				No.	Common Name	Scientific name	Tax ID	Bonus Points
	1	Common Daisy	Bellis perennis	Species (+3)	(+5)	8		1	Bruisewort	Bellis perennis	Species (+3)	(+5)	8		1	Bruisewort	Bellis perennis	Species (+3)	(+5)	8		1	Common Daisy	Bellis perennis	Species (+3)	(+5)	8		1	Common Daisy	Bellis perennis	Species (+3)	(+5)	8		1	Asters and Allies	Asteraceae	Family	(+5)					1	Milk thistle	Silybum marianum	Family	(+5)
	2	Southern Daisy	Bellis sylvestris	Genus	(+4)			2	Annual daisy	Bellis annua	Genus	(+4)			2	Oxeye Daisy	Leucanthemum vulgare	Family	(+4)			2	Annual Daisy	Bellis annua	Genus	(+4)			2				(+4)			2	Southern Daisy	Bellis sylvestris	Genus (+2)	(+4)	6				2	Wavyleaf thistle	Cirsium undulatum	Genus (+2)	(+4)
	3				(+3)			3	Southern Daisy	Bellis sylvestris	Genus	(+3)			3	Diascia	Diascia barberae	SCROPHULARIACEAE	(+3)			3	Southern Daisy	Bellis sylvestris	Genus	(+3)			3				(+3)			3	Wandering daisy	Erigeron peregrinus	Family	(+3)					3	Texas thistle	Cirsium texanum	Genus	(+3)
	4				(+2)			4				(+2)			4	Tanacetum vulgare	Leucanthemum vulgare vulgare	Family	(+2)			4				(+2)			4				(+2)			4	Lazy Daisy	Aphanostephus ramosissimus	Family	(+2)					4	Plumeless thistles	Carduus acanthoides	Family	(+2)
	5				(+1)			5				(+1)			5	Max chrysanthemum	Leucanthemum maximum	Family	(+1)			5				(+1)			5				(+1)			5	Coulter's fleabane	Erigeron coulteri	Family	(+1)					5	N/A	Onopordium acanthum	Family	(+1)
	Google Lens							Plant Net							Plant Snap							Leaf Snap							Seek							iNaturalist									Google Lens
	Common Daisy (Bellis perennis)							Common Daisy (Bellis perennis)							Common Daisy (Bellis perennis)							Common Daisy (Bellis perennis)							Common Daisy (Bellis perennis)							Common Daisy (Bellis perennis)									Spear Thistle (Cirsium vulagre)
	Leaf							Leaf							Leaf							Leaf							Leaf							Leaf									Leaf
	No.	Common Name	Scientific name	Tax ID	Bonus Points	Final Score		No.	Common Name	Scientific name	Tax ID	Bonus Points	Final Score		No.	Common Name	Scientific name	Tax ID	Bonus Points	Final Score		No.	Common Name	Scientific name	Tax ID	Bonus Points	Final Score		No.	Common Name	Scientific name	Tax ID	Bonus Points	Final Score		No.	Common Name	Scientific name	Tax ID	Bonus Points	Final Score				No.	Common Name	Scientific name	Tax ID	Bonus Points
	1	Common Daisy	Bellis perennis	Species (+3)	(+5)	8		1	Bruisewort	Bellis perennis	Species (+3)	(+5)	8		1	Seaside goldenrod	Solidago sempervirens	Family	(+5)	6		1	Common Daisy	Bellis perennis	Species (+3)	(+5)	8		1	DICOTS			(+5)	0		1	Common Mountain Daisy	Celmisia gracilenta	Family (+1)	(+5)	6				1	Thistle		Family	(+5)
	2	Oxeye Daisy	Leucanthemum vulgare	Family	(+4)			2	Annual daisy	Bellis annua	Genus	(+4)			2	Chicory	Cichorium intybus	Family (+1)	(+4)			2	Annual Daisy	Bellis annua	Genus	(+4)			2				(+4)			2	Toad's Herb	Eryngium carlinae	APIACEAE	(+4)					2	Spear thistle	Cirsium vulgare	Species (+3)	(+4)
	3				(+3)			3	Dutch clover	Trifolium repens	FABACEAE	(+3)			3	Velvety Goldenrod	Solidago canadensis	Family	(+3)			3	Subterranean Clover	Trifolium subterraneum	Family	(+3)			3				(+3)			3	Southern daisy	Bellis sylvestris	Genus	(+3)					3	Woolly thistle	Cirsium eriophorum	Genus	(+3)
	4				(+2)			4	Burrowing Clover	Trifolium subterraneum	FABACEAE	(+2)			4	Maidenstears	Silene vulgaris	CARYOPHYLLACEAE	(+2)			4	Southern Daisy	Bellis sylvestris	Genus	(+2)			4				(+2)			4	Coulter's fleabane	Erigeron coulteri	Family	(+2)					4				(+2)
	5				(+1)			5	Red Sorrel	Rumex acetosella	POLYGONACEAE	(+1)			5	Gray Goldenrod	Solidago nemoralis	Family	(+1)			5	N/A	Bellis pappulosa	Genus	(+1)			5				(+1)			5	Lagenophora pumila	Lagenphora pumila	Family	(+1)					5				(+1)
4	Google Lens						4	Plant Net						4	Plant Snap						4	Leaf Snap						4	Seek						4	iNaturalist								4	Google Lens
	Common Daisy (Bellis perennis)							Common Daisy (Bellis perennis)							Common Daisy (Bellis perennis)							Common Daisy (Bellis perennis)							Common Daisy (Bellis perennis)							Common Daisy (Bellis perennis)									Spear Thistle (Cirsium vulagre)
	Flower							Flower							Flower							Flower							Flower							Flower									Flower
	No.	Common Name	Scientific name	Tax ID	Bonus Points	Final Score		No.	Common Name	Scientific name	Tax ID	Bonus Points	Final Score		No.	Common Name	Scientific name	Tax ID	Bonus Points	Final Score		No.	Common Name	Scientific name	Tax ID	Bonus Points	Final Score		No.	Common Name	Scientific name	Tax ID	Bonus Points	Final Score		No.	Common Name	Scientific name	Tax ID	Bonus Points	Final Score				No.	Common Name	Scientific name	Tax ID	Bonus Points
	1	Common Daisy	Bellis perennis	Species (+3)	(+5)	8		1	Bruisewort	Bellis perennis	Species (+3)	(+5)	8		1	Bruisewort	Bellis perennis	Species (+3)	(+5)	8		1	Common Daisy	Bellis perennis	Species (+3)	(+5)	8		1	ASTERACEAE		FAMILY (+1)	(+5)	6		1	Aster and allies	Asteraceae	Family (+1)	(+5)					1	Thistle		Family	(+5)
	2	Annual Daisy	Bellis annua	Genus	(+4)			2	Annual daisy	Bellis annua	Genus	(+4)			2				(+4)			2	Annual Daisy	Bellis annua	Genus	(+4)			2				(+4)			2	Southern Daisy	Bellis sylvestris	Genus	(+4)					2	Spear thistle	Cirsium vulgare	Species (+3)	(+4)
	3	Southern Daisy	Bellis sylvestris	Genus	(+3)			3	Southern Daisy	Bellis sylvestris	Genus	(+3)			3				(+3)			3	Southern Daisy	Bellis sylvestris	Genus	(+3)			3				(+3)			3	Lazy Daisy	Aphanostephus ramosissimus	Family	(+3)					3	Plumeless thistles	Carduus spp.	Family	(+3)
	4				(+2)			4	Mountain Daisy	Bellidiastrum michelli	Family	(+2)			4				(+2)			4				(+2)			4				(+2)			4	Plains fleabane	Erigeron modestus	Family	(+2)					4	N/A	Onopordum acanthium	Family	(+2)
	5				(+1)			5				(+1)			5				(+1)			5				(+1)			5				(+1)			5	Common Daisy	Bellis perennis	Species (+3)	(+1)	4				5				(+1)
	Google Lens							Plant Net							Plant Snap							Leaf Snap							Seek							iNaturalist									Google Lens
	Common Daisy (Bellis perennis)							Common Daisy (Bellis perennis)							Common Daisy (Bellis perennis)							Common Daisy (Bellis perennis)							Common Daisy (Bellis perennis)							Common Daisy (Bellis perennis)									Spear Thistle (Cirsium vulagre)
	Leaf							Leaf							Leaf							Leaf							Leaf							Leaf									Leaf
	No.	Common Name	Scientific name	Tax ID	Bonus Points	Final Score		No.	Common Name	Scientific name	Tax ID	Bonus Points	Final Score		No.	Common Name	Scientific name	Tax ID	Bonus Points	Final Score		No.	Common Name	Scientific name	Tax ID	Bonus Points	Final Score		No.	Common Name	Scientific name	Tax ID	Bonus Points	Final Score		No.	Common Name	Scientific name	Tax ID	Bonus Points	Final Score				No.	Common Name	Scientific name	Tax ID	Bonus Points
	1	Common Daisy	Bellis perennis	Species (+3)	(+5)	8		1	Red Campion	Silene dioica	CARYOPHYLLACEAE	(+5)			1	Lawndaisy	Bellis perennis	Species (+3)	(+5)	8		1	Red Campion	Silene dioica	CARYOPHYLLACEAE	(+5)	0		1	DICOTS			(+5)	0		1	Lagenophora pumila	Lagenophora pumila	Family	(+5)					1	Texas Thistle	Cirsium texanum	Genus	(+5)
	2	Heath Speedwell	Veronica officinalis	PLANTAGINACEAE	(+4)			2	Brown Bugle	Ajuga reptans	LAMIACEAE	(+4)			2	Hookedspur violet	Viola adunca	VIOLACEAE	(+4)			2	Garden forget-me-not	Myosotis sylvatica	BORAGINACEAE	(+4)			2				(+4)			2	Japanese mazus	mazus pumilus	Mazaceae	(+4)					2	Italian thistle	Carduus pycnocephalus	Family	(+4)
	3	Bugleherb	Ajuga reptans	LAMIACEAE	(+3)			3	Remember-me	Myosotis sylvatica	BORAGINACEAE	(+3)			3	N/a	Dorstennia barnimiana	MORACEAE	(+3)			3	European cornsalad	Valerianella locusta	CAPRIFOLIACEAE	(+3)			3				(+3)			3	Common Daisy	Bellis perennis	Species (+3)	(+3)	6				3	Spear thistle	Cirsium vulgare	Species (+3)	(+3)
	4	Thyme-leaved Speedwell	Veronica serpyllifolia	PLANTAGINACEAE	(+2)			4	Self-Heal	Prunella vulgaris	LAMIACEAE	(+2)			4	Broadleaf Plantain	Plantago major	PLANTAGINACEAE	(+2)			4	Bugleweed	Ajuga reptans	LAMIACEAE	(+2)			4				(+2)			4	Southern Daisy	Bellis sylvestris	Genus	(+2)					4	Purple milk thistle	Galactites tomentosa	Family	(+2)
	5	Japanese mazus	Mazus pumilus	MAZACEAE	(+1)			5	Mountain Daisy	Bellidiastrum michelli	Family (+1)	(+1)	2		5	Broadleaf Plantain	Plantago major	PLANTAGINACEAE	(+1)			5	Seaside brookweed	Samolus valerandi	PRIMULACEAE	(+1)			5				(+1)			5	Oriental false hawksbeard	Youngia japonica	Family	(+1)					5	Field thistle	Cirsium discolor	Genus	(+1)
5	Google Lens						5	Plant Net						5	Plant Snap						5	Leaf Snap						5	Seek						5	iNaturalist								5	Google Lens
	Common Daisy (Bellis perennis)							Common Daisy (Bellis perennis)							Common Daisy (Bellis perennis)							Common Daisy (Bellis perennis)							Common Daisy (Bellis perennis)							Common Daisy (Bellis perennis)									Spear Thistle (Cirsium vulagre)
	Flower							Flower							Flower							Flower							Flower							Flower									Flower
	No.	Common Name	Scientific name	Tax ID	Bonus Points	Final Score		No.	Common Name	Scientific name	Tax ID	Bonus Points	Final Score		No.	Common Name	Scientific name	Tax ID	Bonus Points	Final Score		No.	Common Name	Scientific name	Tax ID	Bonus Points	Final Score		No.	Common Name	Scientific name	Tax ID	Bonus Points	Final Score		No.	Common Name	Scientific name	Tax ID	Bonus Points	Final Score				No.	Common Name	Scientific name	Tax ID	Bonus Points
	1	Common Daisy	Bellis perennis	Species (+3)	(+5)	8		1	bruisewort	Bellis perennis	Species (+3)	(+5)	8		1	Bruisewort	Bellis perennis	Species (+3)	(+5)	8		1	Common Daisy	Bellis perennis	Species (+3)	(+5)	8		1	COMMON DAISY	BELLIS PERENNIS	SPECIES (+3)	(+5)	8		1	Daisies	Bellis spp.	Genus	(+5)					1	Milk thistle	Silybum marianum	Family	(+5)
	2				(+4)			2	Annual Daisy	Bellis annua	Genus	(+4)			2	Tufted fleabane	Erigeron caespitosus	Family	(+4)			2	Annual daisy	Bellis annua	Genus	(+4)			2				(+4)			2	Southern Daisy	Bellis sylvestris	Genus	(+4)					2	Thistle		Family	(+4)
	3				(+3)			3	Southern Daisy	Bellis sylvestris	Genus	(+3)			3	Oxeye daisy	Leucanthemum vulgare	Family	(+3)			3	Southern Daisy	Bellis sylvestris	Genus	(+3)			3				(+3)			3	Lagenophora pumila	Lagenophora pumila	Family	(+3)					3	Spear thistle	Cirsium vulgare	Species (+3)	(+3)
	4				(+2)			4	Mountain Dasiy	Bellidiastrum michelli	Family	(+2)			4	Lawndaisy	Bellis perennis	Species (+3)	(+2)			4				(+2)			4				(+2)			4	Lazy Daisy	Aphanostephus ramosissimus	Family	(+2)					4	N/A	Onopordum acanthium	Family	(+2)
	5				(+1)			5				(+1)			5				(+1)			5				(+1)			5				(+1)			5	Common Daisy	Bellis perennis	Species (+3)	(+1)	4				5	Plumeless thistles	Carduus spp.	Family	(+1)
	Google Lens							Plant Net							Plant Snap							Leaf Snap							Seek							iNaturalist									Google Lens
	Common Daisy (Bellis perennis)							Common Daisy (Bellis perennis)							Common Daisy (Bellis perennis)							Common Daisy (Bellis perennis)							Common Daisy (Bellis perennis)							Common Daisy (Bellis perennis)									Spear Thistle (Cirsium vulagre)
	Leaf							Leaf							Leaf							Leaf							Leaf							Leaf									Leaf
	No.	Common Name	Scientific name	Tax ID	Bonus Points	Final Score		No.	Common Name	Scientific name	Tax ID	Bonus Points	Final Score		No.	Common Name	Scientific name	Tax ID	Bonus Points	Final Score		No.	Common Name	Scientific name	Tax ID	Bonus Points	Final Score		No.	Common Name	Scientific name	Tax ID	Bonus Points	Final Score		No.	Common Name	Scientific name	Tax ID	Bonus Points	Final Score				No.	Common Name	Scientific name	Tax ID	Bonus Points
	1	Common Daisy	Bellis perennis	Species (+3)	(+5)	8		1	Mountain Dasiy	Bellidiastrum michelli	Family	(+5)			1	Broadleaf Plantain	Plantago major	PLANTAGINACEAE	(+5)	0		1	Suffolk lungwort	Pulmonaria obscura	BORAGINACEAE	(+5)			1	ASTERACEAE		FAMILY (+1)	(+5)	6		1	Witch's Hat	Hygrocylce conica	HYGROPHORACEAE	(+5)					1		Cirsium flodmanii	Genus	(+5)
	2	Heath speedwell	Veronica officinalis	PLANTAGINACEAE	(+4)			2	Suffolk Lungwort	Pulmonaria obscura	BORAGINACEAE	(+4)			2	Florida's adder's-mouth orchid	Malaxis spicata	ORCHIDACEAE	(+4)			2	English Daisy	Bellis perennis	Species (+3)	(+4)	7		2				(+4)			2	Golden Hawk's-beard	Crepis aurea	Family (+1)	(+4)	5				2	Spear thistle	Cirsium vulgare	Species (+3)	(+4)
	3				(+3)			3	Common Lungwort	Pulmonaria officinalis	BORAGINACEAE	(+3)			3	Watermelon berry	Moneses uniflora	ERICACEAE	(+3)			3	Lungwort	Pulmonaria officinalis	BORAGINACEAE	(+3)			3				(+3)			3	Fairy ring marasmius	Marasmius oreades	MARASMIACEAE	(+3)					3				(+3)
	4				(+2)			4	Bruisewort	Bellis perennis	Species (+3)	(+2)	5		4	Bristly greenbrier	Smilax tamnoides	SMILACEAE	(+2)			4	Garden forget-me-not	Myostis sylvatica	BORAGINACEAE	(+2)			4				(+2)			4	Mower's Mushroom	Panaeolus foenisecii	GALEROPSIDACEAE	(+2)					4				(+2)
	5				(+1)			5	Red Campion	Silene dioica	CARYOPHYLLACEAE	(+1)			5	Cat greenbriar	Smilaz glauca	SMILACEAE	(+1)			5	Southern Daisy	Bellis sylvestris	Genus	(+1)			5				(+1)			5	Spanish Slug	Arion vulgaris	ARIONIDAE	(+1)					5				(+1)
6	Google Lens						6	Plant Net						6	Plant Snap						6	Leaf Snap						6	Seek						6	iNaturalist								6	Google Lens
	Common Daisy (Bellis perennis)							Common Daisy (Bellis perennis)							Common Daisy (Bellis perennis)							Common Daisy (Bellis perennis)							Common Daisy (Bellis perennis)							Common Daisy (Bellis perennis)									Spear Thistle (Cirsium vulagre)
	Flower							Flower							Flower							Flower							Flower							Flower									Flower
	No.	Common Name	Scientific name	Tax ID	Bonus Points	Final Score		No.	Common Name	Scientific name	Tax ID	Bonus Points	Final Score		No.	Common Name	Scientific name	Tax ID	Bonus Points	Final Score		No.	Common Name	Scientific name	Tax ID	Bonus Points	Final Score		No.	Common Name	Scientific name	Tax ID	Bonus Points	Final Score		No.	Common Name	Scientific name	Tax ID	Bonus Points	Final Score				No.	Common Name	Scientific name	Tax ID	Bonus Points
	1	Common Daisy	Bellis perennis	Species (+3)	(+5)	8		1	Bruisewort	Bellis perennis	Species (+3)	(+5)	8		1	Lawndaisy	Bellis perennis	Species (+3)	(+5)	8		1	Common Daisy	Bellis perennis	Species (+3)	(+5)	8		1	COMMON DAISY	BELLIS PERENNIS	SPECIES (+3)	(+5)	8		1	Daisies	Bellis spp.	Genus (+2)	(+5)	7				1	Spear thistle	Cirsium vulgare	Species (+3)	(+5)
	2	Annual Daisy	Bellis annuuis	Genus	(+4)			2	Annual Daisy	Bellis annua	Genus	(+4)			2	N/A	Aster alpinus	family	(+4)			2	Annual Daisy	Bellis annua	Genus	(+4)			2				(+4)			2	Southern Daisy	Bellis sylvestris	Genus	(+4)					2	Thistle		Family	(+4)
	3	Southern Daisy	Bellis sylestris	Genus	(+3)			3	Southern daisy	Bellis sylvestris	Genus	(+3)			3	Bruisewort	Bellis perennis	Species (+3)	(+3)			3	Southern Daisy	Bellis sylvestris	Genus	(+3)			3				(+3)			3	Lazy Daisy	Aphanostephus ramosissimus	Family	(+3)					3				(+3)
	4	Oxeye Dasiy	Leucanthemum vulgare	Family	(+2)			4	Mountain Daisy	Bellidiastrum michelli	Famiy	(+2)			4	Blue dwarf fleabane	Erigeron elegantulus	Family	(+2)			4				(+2)			4				(+2)			4	Santa Barbara daisy	Erigeron karvinskianus	Family	(+2)					4				(+2)
	5	Chamomile		Family	(+1)			5				(+1)			5				(+1)			5				(+1)			5				(+1)			5	Coulter's fleabane	Erigeron coulteri	Family	(+1)					5				(+1)
	Google Lens							Plant Net							Plant Snap							Leaf Snap							Seek							iNaturalist									Google Lens
	Common Daisy (Bellis perennis)							Common Daisy (Bellis perennis)							Common Daisy (Bellis perennis)							Common Daisy (Bellis perennis)							Common Daisy (Bellis perennis)							Common Daisy (Bellis perennis)									Spear Thistle (Cirsium vulagre)
	Leaf							Leaf							Leaf							Leaf							Leaf							Leaf									Leaf
	No.	Common Name	Scientific name	Tax ID	Bonus Points	Final Score		No.	Common Name	Scientific name	Tax ID	Bonus Points	Final Score		No.	Common Name	Scientific name	Tax ID	Bonus Points	Final Score		No.	Common Name	Scientific name	Tax ID	Bonus Points	Final Score		No.	Common Name	Scientific name	Tax ID	Bonus Points	Final Score		No.	Common Name	Scientific name	Tax ID	Bonus Points	Final Score				No.	Common Name	Scientific name	Tax ID	Bonus Points
	1	Common Daisy	Bellis perennis	Species (+3)	(+5)	8		1	Bruisewort	Bellis perennis	Species (+3)	(+5)	8		1	Broadleaf Plantain	Plantago major	PLANTAGINACEAE	(+5)	0		1	Common Daisy	Bellis perennis	Species (+3)	(+5)	8		1	DICOTS			(+5)	0		1	Miniature Brass-Buttons	Leptinella spp.	Family (+1)	(+5)	6				1	Italian thistle	Carduus pycnocephaus	Family (+1)	(+5)
	2	Roundleaf ragwort	Packera obovata	Family	(+4)			2	Annual Daisy	Bellis annua	Genus	(+4)			2	butter and eggs	Linaria vulgaris	PLANTAGINACEAE	(+4)			2	Common Plantain	Plantago major	PLANTAGINACEAE	(+4)			2				(+4)			2	Hairless leptinella	Leptinella dioica	Family	(+4)					2				(+4)
	3	Balsam ragwort	Packera paupercula	Famiy	(+3)			3	Common Plantain	Plantago major	PLANTAGINACEAE	(+3)			3	Cushion fanflower	Scaevola crassifoia	GOODENIACEAE	(+3)			3	Annual Daisy	Bellis annua	Genus	(+3)			3				(+3)			3	Lagenophora pumilla	Lagenophora pumilla	Family	(+3)					3				(+3)
	4	Oxeye Daisy	Leucanthemum vulgare	Family	(+2)			4	Mountain Daisy	Bellidiastrum michelli	Family	(+2)			4	Maidenhair Tree	Ginkgo biloba	GINKGOACAE	(+2)			4	Southern Daisy	Bellis sylvestris	Genus	(+2)			4				(+2)			4	California Saxifrage	Micranthes californica	SAXIFRAGACEAE	(+2)					4				(+2)
	5	Prairie ragwort	Packera plattensis	Family	(+1)			5	Southern Daisy	Bellis sylvestris	Genus	(+1)			5	Broadleaf Plantain	Plantago major	PLANTAGINACEAE	(+1)			5	N/A	Bellis rotundifolia	Genus	(+1)			5				(+1)			5	Wholeleaf Saxifrage	Micranthes integrifolia	SAXIFRAGACEAE	(+1)					5				(+1)
7	Google Lens						7	Plant Net						7	Plant Snap						7	Leaf Snap						7	Seek						7	iNaturalist								7	Google Lens
	Common Daisy (Bellis perennis)							Common Daisy (Bellis perennis)							Common Daisy (Bellis perennis)							Common Daisy (Bellis perennis)							Common Daisy (Bellis perennis)							Common Daisy (Bellis perennis)									Spear Thistle (Cirsium vulagre)
	Flower							Flower							Flower							Flower							Flower							Flower									Flower
	No.	Common Name	Scientific name	Tax ID	Bonus Points	Final Score		No.	Common Name	Scientific name	Tax ID	Bonus Points	Final Score		No.	Common Name	Scientific name	Tax ID	Bonus Points	Final Score		No.	Common Name	Scientific name	Tax ID	Bonus Points	Final Score		No.	Common Name	Scientific name	Tax ID	Bonus Points	Final Score		No.	Common Name	Scientific name	Tax ID	Bonus Points	Final Score				No.	Common Name	Scientific name	Tax ID	Bonus Points
	1	Common Daisy	Bellis perennis	Species (+3)	(+5)	8		1	Bruisewort	Bellis perennis	Species (+3)	(+5)	8		1	Bruisewort	Bellis perennis	Species (+3)	(+5)	8		1	Common Daisy	Bellis perennis	Species (+3)	(+5)	8		1	COMMON DAISY	BELLIS PERENNIS	SPECIES (+3)	(+5)	8		1	Aster and Allies	Asteraceae	Family	(+5)					1	Milk thistle	Silybum marianum	Family	(+5)
	2	Southern Daisy	Belis sylvestris	Genus	(+4)			2	Annual Daisy	Bellis annua	Genus	(+4)			2	Tanacetum vulagre	Leucanthemum vulgare vulgare	Family	(+4)			2	Annual Daisy	Bellis annua	Genus	(+4)			2				(+4)			2	Lazy Daisy	Aphanostephus ramosissimus	Family	(+4)					2	Thistle		Family	(+4)
	3	Oxeye Daisy	Leucanthemum vulgare	Family	(+3)			3	Southern Daisy	Bellis sylvestris	Genus	(+3)			3	Diascia	Diascia barbarae	SCROPHULARIACEAE	(+3)			3	Southern Daisy	Bellis sylvestris	Genus	(+3)			3				(+3)			3	Coulter's fleabane	Erigeron coulteri	Family	(+3)					3	Spear thistle	Cirsium vulgare	Species (+3)	(+3)
	4	Chamomile		Family	(+2)			4				(+2)			4	Lawndaisy	Bellis perennis	Species (+3)	(+2)			4				(+2)			4				(+2)			4	Southern Daisy	Bellis sylvestris	Genus	(+2)					4	N/A	Onopordum acanthium	Family	(+2)
	5	German Chamomile	Matricaria chamomilla	Family	(+1)			5				(+1)			5	Max Chrysanthemum	Leucanthemum maximum	Family	(+1)			5				(+1)			5				(+1)			5	Common Daisy	Bellis perennis	Species (+3)	(+1)	4				5	Woolly thistle	Cirsium eriophorum	Genus	(+1)
	Google Lens							Plant Net							Plant Snap							Leaf Snap							Seek							iNaturalist									Google Lens
	Common Daisy (Bellis perennis)							Common Daisy (Bellis perennis)							Common Daisy (Bellis perennis)							Common Daisy (Bellis perennis)							Common Daisy (Bellis perennis)							Common Daisy (Bellis perennis)									Spear Thistle (Cirsium vulagre)
	Leaf							Leaf							Leaf							Leaf							Leaf							Leaf									Leaf
	No.	Common Name	Scientific name	Tax ID	Bonus Points	Final Score		No.	Common Name	Scientific name	Tax ID	Bonus Points	Final Score		No.	Common Name	Scientific name	Tax ID	Bonus Points	Final Score		No.	Common Name	Scientific name	Tax ID	Bonus Points	Final Score		No.	Common Name	Scientific name	Tax ID	Bonus Points	Final Score		No.	Common Name	Scientific name	Tax ID	Bonus Points	Final Score				No.	Common Name	Scientific name	Tax ID	Bonus Points
	1	Flatweed	Hypochaeris radicata	Family (+1)	(+5)	6		1	Bruisewort	Bellis perennis	Species (+3)	(+5)	8		1	Lawndaisy	Bellis perennis	Species (+3)	(+5)	8		1	Common Daisy	Bellis perennis	Species (+3)	(+5)	8		1	DICOTS			(+5)	0		1	California Saxifrage	Micranthes califronica	SAXIFRAGACEAE	(+5)					1	Field thistle	Cirsium discolor	Genus	(+5)
	2	Florida tassleflower	Emilia fosbergii	Family	(+4)			2	Mountain Daisy	Bellidiastrum michelli	Family	(+4)			2	White Clover	Trifolium repens	FABACEAE	(+4)			2	Southern Daisy	Bellis sylvestris	Genus	(+4)			2				(+4)			2	Coast Rockcress	Arabis blepharophylla	BRASSICACEAE	(+4)					2	Spear thistle	Cirsium vulgare	Species (+3)	(+4)
	3				(+3)			3	Southern Daisy	Bellis sylvestris	Genus	(+3)			3	White Clover	Trifolium repens	FABACEAE	(+3)			3	Common Plantain	Plantago major	PLANTAGINACEAE	(+3)			3				(+3)			3	Southern Daisy	Bellis perennis	Species (+3)	(+3)	6				3	Italian thistle	Carduus pycnocephalus	Family	(+3)
	4				(+2)			4	Annual Daisy	Bellis annua	Genus	(+2)			4	Lillydale Onion	Allium cernuum	AMARYLLIDACEAE	(+2)			4	Fox-and-cubs	Pilosella aurantiaca	Family	(+2)			4				(+2)			4	Ivy Leaved Violet	Viola hederacea	VIOLACEAE	(+2)					4	Texas thistle	Cirsium texanum	Genus	(+2)
	5				(+1)			5	Fox-and-cubs	Pilosella aurantiaca	Family	(+1)			5	Common Bistort	Bistorta officinalis officinalis	POLYGONACEAE	(+1)			5	Annual Daisy	Bellis annua	Genus	(+1)			5				(+1)			5	Petticoat Mottlegill	Panaeolus papilionaceus	GALEROPSIDACEAE	(+1)					5	Purple milk thistle	Galactites tomentosa	Family	(+1)
8	Google Lens						8	Plant Net						8	Plant Snap						8	Leaf Snap						8	Seek						8	iNaturalist								8	Google Lens
	Common Daisy (Bellis perennis)							Common Daisy (Bellis perennis)							Common Daisy (Bellis perennis)							Common Daisy (Bellis perennis)							Common Daisy (Bellis perennis)							Common Daisy (Bellis perennis)									Spear Thistle (Cirsium vulagre)
	Flower							Flower							Flower							Flower							Flower							Flower									Flower
	No.	Common Name	Scientific name	Tax ID	Bonus Points	Final Score		No.	Common Name	Scientific name	Tax ID	Bonus Points	Final Score		No.	Common Name	Scientific name	Tax ID	Bonus Points	Final Score		No.	Common Name	Scientific name	Tax ID	Bonus Points	Final Score		No.	Common Name	Scientific name	Tax ID	Bonus Points	Final Score		No.	Common Name	Scientific name	Tax ID	Bonus Points	Final Score				No.	Common Name	Scientific name	Tax ID	Bonus Points
	1	Common Daisy	Bellis perennis	Species (+3)	(+5)	8		1	Bruisewort	Bellis perennis	Species (+3)	(+5)	8		1	N/A	Erigeron galeotti	Family	(+5)			1	Common Daisy	Bellis perennis	Species (+3)	(+5)	8		1	COMMON DAISY	BELLIS PERENNIS	SPECIES (+3)	(+5)	8		1	Asters and allies	ASTERACEAE	Family	(+5)					1	Milk thistle	Silybum marianum	Family	(+5)
	2	Chamomile		Family	(+4)			2	Annual Daisy	Bellis annua	Genus	(+4)			2	Bruisewort	Bellis perennis	Species (+3)	(+4)	7		2	Annual Daisy	Bellis annua	Genus	(+4)			2				(+4)			2	Southern Daisy	Bellis sylvestris	Genus (+2)	(+4)	6				2	Thistle		Family	(+4)
	3	German Chamomile	Matricaria chamomilla	Family	(+3)			3	Southern Daisy	Bellis sylvestris	Genus	(+3)			3	Diascia	Diascia barbaerae	SCROPHULARIACEAE	(+3)			3	Southern Daisy	Bellis sylvestris	Genus	(+3)			3				(+3)			3	Lazy Daisy	Aphanostephus ramosissimus	Family	(+3)					3	Spear Thistle	Cirsium vulgare	Species (+3)	(+3)
	4				(+2)			4	Fuzzweed	Erigeron karvinskianus	Family	(+2)			4	Lawndaisy	Bellis perennis	Species (+3)	(+2)			4	Oxeye Daisy	Lucanthemum vulgare	Family	(+2)			4				(+2)			4	Coulter's fleabane	Erigeron coulteri	Family	(+2)					4	Curly plumeless thistle	Carduus crispus	Familly	(+2)
	5				(+1)			5	Ox-eye Daisy	Leucanthemum vulgare	Family	(+1)			5	Max Chrysanthemum	Leucanthemum maximum	Family	(+1)			5	German Chamomile	Matricaria chamomilla	Family	(+1)			5				(+1)			5	Santa Barbara daisy	Erigeron karvinskianus	Family	(+1)					5	Plumeless thistles	Carduus spp.	Family	(+1)
	Google Lens							Plant Net							Plant Snap							Leaf Snap							Seek							iNaturalist									Google Lens
	Common Daisy (Bellis perennis)							Common Daisy (Bellis perennis)							Common Daisy (Bellis perennis)							Common Daisy (Bellis perennis)							Common Daisy (Bellis perennis)							Common Daisy (Bellis perennis)									Spear Thistle (Cirsium vulagre)
	Leaf							Leaf							Leaf							Leaf							Leaf							Leaf									Leaf
	No.	Common Name	Scientific name	Tax ID	Bonus Points	Final Score		No.	Common Name	Scientific name	Tax ID	Bonus Points	Final Score		No.	Common Name	Scientific name	Tax ID	Bonus Points	Final Score		No.	Common Name	Scientific name	Tax ID	Bonus Points	Final Score		No.	Common Name	Scientific name	Tax ID	Bonus Points	Final Score		No.	Common Name	Scientific name	Tax ID	Bonus Points	Final Score				No.	Common Name	Scientific name	Tax ID	Bonus Points
	1	Roundleaf ragwort	Packera obovata	Family (+1)	(+5)	6		1	English violet	Viola odorata	VIOLACEAE	(+5)	0		1	Grand stonecrop	Hylotelephium maximum	CRASSULACEAE	(+5)	0		1	Sweet violet	Viola odorata	VIOLACEAE	(+5)			1	DICOTS			(+5)	0		1	Snow queen	Veronica regina-nivalis	PLANTAGINACEAE	(+5)					1	Spear Thistle	Cirsium vulgare	Species (+3)	(+5)
	2	Golden ragwort	Packera aurea	Family	(+4)			2	European field pansy	Viola arvensis Murray	VIOLACEAE	(+4)			2	Oregon Saxifrage	Micranthes oregana	SAXIFRAGACEAE	(+4)			2	European field pansy	Viola arvensis	VIOLACEAE	(+4)			2				(+4)			2	Sibthorp's Pennywort	Hydrocotyle sibthorpioides	ARALIACEAE	(+4)					2	Italian thistle	Carduus pycnocephalus	Family	(+4)
	3				(+3)			3	Common Dog Violet	Viola riviniana	VIOLACEAE	(+3)			3	Grand stonecrop	Hylotelephium maximum	CRASSULACEAE	(+3)			3	Wood Violet	Viola riviniana	VIOLACEAE	(+3)			3				(+3)			3	Naked bishop's cap	Milella nuda	SAXIFRAGACEAE	(+3)					3	Spiny plumeless thistle	Carduus acanthoides	Family	(+3)
	4				(+2)			4	Pansy	Viola tricolour	VIOLACEAE	(+2)			4	Smooth Lady's Mantle	Alchemilla glabra	ROSACEAE	(+2)			4	Common Daisy	Bellis perennis	Species (+3)	(+2)	5		4				(+2)			4	Necklace Fern	Asplenium flabellifolium	ASPLENIACEAE	(+2)					4	Field thistle	Cirsium discolor	Genus	(+2)
	5				(+1)			5	Early-Dog Violet	Viola reichenbachiana	VIOLACEAE	(+1)			5	Butter and Eggs	Linaria vulgaris	LINACEAE	(+1)			5	Early dog violet	Viola reichenbachiana	VIOLACEAE	(+1)			5				(+1)			5	Leptinella	Leptinella squalida	Family (+1)	(+1)	2				5	Marsh thistle	Cirsium palustre	Genus	(+1)
9	Google Lens						9	Plant Net						9	Plant Snap						9	Leaf Snap						9	Seek						9	iNaturalist								9	Google Lens
	Common Daisy (Bellis perennis)							Common Daisy (Bellis perennis)							Common Daisy (Bellis perennis)							Common Daisy (Bellis perennis)							Common Daisy (Bellis perennis)							Common Daisy (Bellis perennis)									Spear Thistle (Cirsium vulagre)
	Flower							Flower							Flower							Flower							Flower							Flower									Flower
	No.	Common Name	Scientific name	Tax ID	Bonus Points	Final Score		No.	Common Name	Scientific name	Tax ID	Bonus Points	Final Score		No.	Common Name	Scientific name	Tax ID	Bonus Points	Final Score		No.	Common Name	Scientific name	Tax ID	Bonus Points	Final Score		No.	Common Name	Scientific name	Tax ID	Bonus Points	Final Score		No.	Common Name	Scientific name	Tax ID	Bonus Points	Final Score				No.	Common Name	Scientific name	Tax ID	Bonus Points
	1	Common Daisy	Bellis perennis	Species (+3)	(+5)	8		1	Bruisewort	Bellis perennis	Species (+3)	(+5)	8		1	Spreading fleabane	Erigeron divergens	Family	(+5)			1	Common Daisy	Bellis perennis	Species (+3)	(+5)	8		1	COMMON DAISY	BELLIS PERENNIS	SPECIES (+3)	(+5)	8		1	Asters and allies	Asteraceae	Family	(+5)					1	Milk thistle	Silybum marianum	Family	(+5)
	2	Southern Daisy	Bellis sylvestris	Genus	(+4)			2	Southern Daisy	Bellis sylvestris	Genus	(+4)			2	Lawndaisy	Bellis perennis	Species (+3)	(+4)	7		2	Annual Daisy	Bellis annua	Genus	(+4)			2				(+4)			2	Southern Daisy	Bellis sylvestris	Genus (+2)	(+4)	6				2	Thistle		Family	(+4)
	3	Annual daisy	Bellis annua	Genus	(+3)			3	Annual Dasiy	Bellis annua	Genus	(+3)			3	Bruisewort	Bellis perennis	Species (+3)	(+3)			3	Southern Daisy	Bellis sylvestris	Genus	(+3)			3				(+3)			3	Coulter's fleabane	Erigeron coulteri	Family	(+3)					3	Spear thistle	Cirsium vulgare	Species (+3)	(+3)
	4	Oxeye Daisy	Leucanthemum vulgare	Family	(+2)			4	Mountain Daisy	Bellidiastrum michelli	Family	(+2)			4	Spreading fleabane	Erigeron divergens	Family	(+2)			4	N/A	Bellis rotundifolia	Genus	(+2)			4				(+2)			4	Robin's-plantain	Erigeron pulchellus	Family	(+2)					4	N/A	Onopordum acanthium	Family	(+2)
	5				(+1)			5				(+1)			5				(+1)			5				(+1)			5				(+1)			5	Wandering Daisy	Erigeron peregrinous	Family	(+1)					5				(+1)
	Google Lens							Plant Net							Plant Snap							Leaf Snap							Seek							iNaturalist									Google Lens
	Common Daisy (Bellis perennis)							Common Daisy (Bellis perennis)							Common Daisy (Bellis perennis)							Common Daisy (Bellis perennis)							Common Daisy (Bellis perennis)							Common Daisy (Bellis perennis)									Spear Thistle (Cirsium vulagre)
	Leaf							Leaf							Leaf							Leaf							Leaf							Leaf									Leaf
	No.	Common Name	Scientific name	Tax ID	Bonus Points	Final Score		No.	Common Name	Scientific name	Tax ID	Bonus Points	Final Score		No.	Common Name	Scientific name	Tax ID	Bonus Points	Final Score		No.	Common Name	Scientific name	Tax ID	Bonus Points	Final Score		No.	Common Name	Scientific name	Tax ID	Bonus Points	Final Score		No.	Common Name	Scientific name	Tax ID	Bonus Points	Final Score				No.	Common Name	Scientific name	Tax ID	Bonus Points
	1	Widow's-thrill	Kalanchoe spp.	CRASSULACEAE	(+5)	0		1	Bruisewort	Bellis perennis	Species (+3)	(+5)	8		1	Broadleaf Plantain	Plantago major	PLANTAGINACEAE	(+5)	0		1	Common Daisy	Bellis perennis	Species (+3)	(+5)	8		1	DICOTS			(+5)			1	Lagenophora	Lagenophora spp.	Family (+1)	(+5)	6				1	Italian thistle	Carduus pycnocephalus	Family	(+5)
	2	Rust		Plant diseases	(+4)			2	Common Plantain	Plantago major	PLANTAGINACEAE	(+4)			2	Broadleaf Plantain	Plantago major	PLANTAGINACEAE	(+4)			2	Common Plantain	Plantago major	PLANTAGINACEAE	(+4)			2				(+4)			2	Lagenophora pumila	Lagenophora pumila	Family	(+4)					2	Spear thistle	Cirsium vulgare	Species (+3)	(+4)
	3	Air plant	Kalanchoe pinnata	CRASSULACEAE	(+3)			3	Annual Daisy	bellis annua	Genus	(+3)			3	Veldt-Grape	Cissus quadrangularis	VITACEAE	(+3)			3	Annual Daisy	Bellis annua	Genus	(+3)			3				(+3)			3	Ivy leaved violet	Viola hederacea	VIOLACEAE	(+3)					3	Field thistle	Cirsium disocolor	Genus	(+3)
	4	White goosefoot	Chenopodium album	AMARANTHACEAE	(+2)			4	Southern Daisy	Bellis sylvestris	Genus	(+2)			4	Manyflower Marshpennywort	Hydrocotyle umbellata	APIACEAE	(+2)			4	Southern Daisy	Bellis sylvestris	Genus	(+2)			4				(+2)			4	California saxifrage	Micranthes californica	SAXIFRAGACEAE	(+2)					4	Swamp thistle	Cirsium muticum	Genus	(+2)
	5				(+1)			5	Red Sorrel	Rumex acetosella	POLYGONACEAE	(+1)			5	Ash gourd	Benincasa pruriens hispida	CUCURBITACEAE	(+1)			5	Adder's-tongue	Ophioglossum vulgatum	OPHIOGLOSSACEAE	(+1)			5				(+1)			5	Pohuehue	Muehlenbeckia australis	POLYGONACEAE	(+1)					5	Texas thistle	Cirsium texanum	Genus	(+1)
10	Google Lens						10	Plant Net						10	Plant Snap						10	Leaf Snap						10	Seek						10	iNaturalist								10	Google Lens
	Common Daisy (Bellis perennis)							Common Daisy (Bellis perennis)							Common Daisy (Bellis perennis)							Common Daisy (Bellis perennis)							Common Daisy (Bellis perennis)							Common Daisy (Bellis perennis)									Spear Thistle (Cirsium vulagre)
	Flower							Flower							Flower							Flower							Flower							Flower									Flower
	No.	Common Name	Scientific name	Tax ID	Bonus Points	Final Score		No.	Common Name	Scientific name	Tax ID	Bonus Points	Final Score		No.	Common Name	Scientific name	Tax ID	Bonus Points	Final Score		No.	Common Name	Scientific name	Tax ID	Bonus Points	Final Score		No.	Common Name	Scientific name	Tax ID	Bonus Points	Final Score		No.	Common Name	Scientific name	Tax ID	Bonus Points	Final Score				No.	Common Name	Scientific name	Tax ID	Bonus Points
	1	Common Daisy	Bellis perennis	Species (+3)	(+5)	8		1	Bruisewort	Bellis perennis	Species (+3)	(+5)	8		1	Spreading Fleabane	Erigeron flagellaris	Family	(+5)			1	Common Daisy	Bellis perennis	Species (+3)	(+5)	8		1	ASTERS	ASTERACEAE	FAMILY (+1)	(+5)	6		1	Asters and Allies	Asteraceae	Family	(+5)					1	Milk thistle	Silybum marianum	Family	(+5)
	2	Southern Daisy	Bellis sylvestris	Genus	(+4)			2	Annual Daisy	Bellis annua	Genus	(+4)			2	Bruisewort	Bellis perennis	Species (+3)	(+4)	7		2	Annual Daisy	Bellis annua	Genus	(+4)			2				(+4)			2	Southern Daisy	Bellis sylvestris	Genus (+2)	(+4)	6				2	Thistle		Family	(+4)
	3	Daisy fleabane	Erigeron strigosus	Family	(+3)			3	Fuzzweed	Erigeron karvinskianus	Family	(+3)			3	Rhizome Fleabane	Erigeron rhizomatus	Family	(+3)			3	Southern Daisy	Bellis sylvestris	Genus	(+3)			3				(+3)			3	Lazy Daisy	Aphanostephus ramosissimus	Family	(+3)					3	Spear thistle	Cirsium vulgare	Species (+3)	(+3)
	4				(+2)			4	Southern Daisy	Bellis sylvestris	Genus	(+2)			4	Spreading Fleabane	Erigeron divergens	Family	(+2)			4				(+2)			4				(+2)			4	Santa Barbara Daisy	Erigeron karvinskianus	Family	(+2)					4	Curly plumeless thislte	Carduus crispus	Family	(+2)
	5				(+1)			5	mountain Daisy	Bellidiastrum michelli	Family	(+1)			5	Lawndaisy	Bellis perennis	Species (+3)	(+1)			5				(+1)			5				(+1)			5	Robin's-plantain	Erigeron pulchellus	Family	(+1)					5	Plumeless thistles	Carduus spp.	Family	(+1)
	iNaturalist							iNaturalist							iNaturalist							iNaturalist							Seek							iNaturalist									Google Lens
	Common Daisy (Bellis perennis)							Common Daisy (Bellis perennis)							Common Daisy (Bellis perennis)							Common Daisy (Bellis perennis)							Common Daisy (Bellis perennis)							Common Daisy (Bellis perennis)									Spear Thistle (Cirsium vulagre)
	Leaf							Leaf							Leaf							Leaf							Leaf							Leaf									Leaf
	No.	Common Name	Scientific name	Tax ID	Bonus Points	Final Score		No.	Common Name	Scientific name	Tax ID	Bonus Points	Final Score		No.	Common Name	Scientific name	Tax ID	Bonus Points	Final Score		No.	Common Name	Scientific name	Tax ID	Bonus Points	Final Score		No.	Common Name	Scientific name	Tax ID	Bonus Points	Final Score		No.	Common Name	Scientific name	Tax ID	Bonus Points	Final Score				No.	Common Name	Scientific name	Tax ID	Bonus Points
	1	Common Daisy	Bellis perennis	Species (+3)	(+5)	8		1	Bruisewort	Bellis perennis	Species (+3)	(+5)	8		1	Trailing arbutus	Epigaea repens	ERICACEAE	(+5)	0		1	Common Daisy	Bellis perennis	Species (+3)	(+5)	8		1	FLOWERING PLANTS			(+5)	0		1	Necklace Fern	Asplenium flabellifolium	ASPLENIACEAE	(+5)					1	Field thistle	Cirsium discolor	Genus	(+5)
	2	Field pussytoes	Antennaria neglecta	Familly	(+4)			2	mountain Daisy	Bellidiastrum michelli	Family	(+4)			2	Kidneyleaf Greenbrier	Smilax bona-nox	SMILACEAE	(+4)			2	Annual Daisy	Bellis annua	Genus	(+4)			2				(+4)			2	Leptinella	Leptinella squalida	Family (+1)	(+4)	5				2	Swamp thistle	Cirsium multicum	Genus	(+4)
	3	Roundeaf ragwort	Packera obovata	Familly	(+3)			3	Southern Daisy	Bellis sylvestris	Genus	(+3)			3	N/A	Adiantum renifomre	PTERIDACEAE	(+3)			3	Southern Daisy	Bellis sylvestris	Genus	(+3)			3				(+3)			3	Hairless dioica	Leptinella dioica	Family	(+3)					3	Marsh thistle	Cirsium palustre	Genus	(+3)
	4	Philadelphia fleabane	Erigeron philadelphicus	Familly	(+2)			4	Annual Daisy	Bellis annua	Genus	(+2)			4	Califronia Live Oak	Quercus agrifolia	FAGACEAE	(+2)			4	False daisy	Bellis bellidioides	Genus	(+2)			4				(+2)			4	New Zealand	Wahlenbergia albomarginata	Campanulaceae	(+2)					4	Spear thistle	Cirsium vulgare	Species (+3)	(+2)
	5	Coast rock cress	Arabis blepharophylla	BRASSICACEAE	s			5	Alpine snowball	Soldanella alpina	PRIMULACEAE	(+1)			5	Dune Fan Flower	Scaevola calendulacea	GOODENIACEAE	(+1)			5				(+1)			5				(+1)			5	Little Hard Fern	Blechnum penna-marina	BLECHNACEAE	(+1)					5	Texas Thistle	Cirsium texanum	Genus	(+1)
	Oxeye Daisy (Leucanthemum vulgare)
1	Google Lens						1	Plant Net						1	Plant Snap						1	Leaf Snap						1	Seek						1	iNaturalist								1	Google Lens
	Oxeye Daisy (Leucanthemum vulgare)							Oxeye Daisy (Leucanthemum vulgare)							Oxeye Daisy (Leucanthemum vulgare)							Oxeye Daisy (Leucanthemum vulgare)							Oxeye Daisy (Leucanthemum vulgare)							Oxeye Daisy (Leucanthemum vulgare)									Creeping thistle (Cirsium arvense)
	Flower							Flower							Flower							Flower							Flower							Flower									Flower
	No.	Common Name	Scientific name	Tax ID	Bonus Points	Final Score		No.	Common Name	Scientific name	Tax ID	Bonus Points	Final Score		No.	Common Name	Scientific name	Tax ID	Bonus Points	Final Score		No.	Common Name	Scientific name	Tax ID	Bonus Points	Final Score		No.	Common Name	Scientific name	Tax ID	Bonus Points	Final Score		No.	Common Name	Scientific name	Tax ID	Bonus Points	Final Score				No.	Common Name	Scientific name	Tax ID	Bonus Points
	1	Oxeye daisy	Leucanthemum vulgare	Species (+3)	(+5)	8		1	Oxeye Daisy	Leucanthemum vulgare	Species (+3)	(+5)	8		1		Leucanthemum gramnifolium	Genus	(+5)			1	Oxeye Daisy	Leucanthemum vulgare	Species (+3)	(+5)	8		1		Leucanthemum spp.	genus	(+5)	7		1		Leucanthemum spp.	Genus	(+5)					1	Thistle		Family	(+5)
	2				(+4)			2	Dog Chamomile	Anthemis cotula	Family	(+4)			2	Oxeye Daisy	Leucanthemum vulgare	Species (+3)	(+4)	7		2	Stinking chamomile	Anthemis cotula	Family	(+4)			2				(+4)			2	Shasta Daisy	Leucanthemum maximum	Genus	(+4)					2	Creeping thistle	Cirsium arvense	Species (+3)	(+4)
	3				(+3)			3	Shasta Daisy	Leucanthemum x superbum	Genus	(+3)			3	Saw leaved moon daisy	Leucanthemum heterophyllum	Genus	(+3)			3	Shasta Daisy	Leucanthemum maximum	Genus	(+3)			3				(+3)			3	Oxeye Daisy	Leucanthemum vulgare	Species (+3)	(+3)	6				3	Tall thistle	Cirsium altissimum	Genus	(+3)
	4				(+2)			4	Oxeye Daisy	Leucanthemum ircutianuum	Genus	(+2)			4	Max Chrysanthemum	Leucanthemum maximum	Genus	(+2)			4	N/A	Leucanthemum ircutianum	Genus	(+2)			4				(+2)			4	Chamomiles	Chamameleum spp.	Family	(+2)					4				(+2)
	5				(+1)			5	Tall Chamomile	Cota altissima	Family	(+1)			5	Shasta Daisy	Leucanthemum superbum	Genus	(+1)			5	N/A	Leucanthemum adustum	Genus	(+1)			5				(+1)			5	Coulter's fleabane	Erigeron coulteri	Family	(+1)					5				(+1)
	Google Lens							Plant Net							Plant Snap							Leaf Snap							Seek							iNaturalist									Google Lens
	Oxeye Daisy (Leucanthemum vulgare)							Oxeye Daisy (Leucanthemum vulgare)							Oxeye Daisy (Leucanthemum vulgare)							Oxeye Daisy (Leucanthemum vulgare)							Oxeye Daisy (Leucanthemum vulgare)							Oxeye Daisy (Leucanthemum vulgare)									Creeping thistle (Cirsium arvense)
	Leaf							Leaf							Leaf							Leaf							Leaf							Leaf									Leaf
	No.	Common Name	Scientific name	Tax ID	Bonus Points	Final Score		No.	Common Name	Scientific name	Tax ID	Bonus Points	Final Score		No.	Common Name	Scientific name	Tax ID	Bonus Points	Final Score		No.	Common Name	Scientific name	Tax ID	Bonus Points	Final Score		No.	Common Name	Scientific name	Tax ID	Bonus Points	Final Score		No.	Common Name	Scientific name	Tax ID	Bonus Points	Final Score				No.	Common Name	Scientific name	Tax ID	Bonus Points
	1	Oxeye daisy	Leucanthemum vulgare	Species (+3)	(+5)	8		1	Oxeye Daisy	Leucanthemum vulgare	Species (+3)	(+5)	8		1		Chrysanthemum rhombifolium	Family	(+5)			1	Oxeye Daisy	Leucanthemum vulgare	Species (+3)	(+5)	8		1	DICOTS			(+5)	0		1		Anthemidae	Family	(+5)					1	Creeping thistle	Cirsium arvense	Species (+3)	(+5)
	2	Corn marigold	Coleostephus myconis	Family	(+4)			2	Oxeye Daisy	Leucanthemum ircutianuum	Genus	(+4)			2	Sensitive Fern	Onoclea sensibilis	ONOCLEACEAE	(+4)			2	N/A	Leucanthemum ircutianum	Genus	(+4)			2				(+4)			2	Corn Marigold	Glebionis segetum	Family	(+4)					2	Tall thistle	Cirsium altissimum	Genus	(+4)
	3	Virginia pepperweed	Lepidium virginicum	BRASSICACEAE	(+3)			3	Corn Marigold	Glebionis segetum	Family	(+3)			3	Corn Daisy	Glebionis segetum	Family	(+3)			3	N/A	Mauranthemum paludosum	Family	(+3)			3				(+3)			3	Oxeye Daisy	Leucanthemum vulgare	Species (+3)	(+3)	6				3	Texas thistle	Cirsium texanum	Genus	(+3)
	4	Balsam ragwort	Packera paupercula	Family	(+2)			4	N/A	Leucanthemum paludosum	Genus	(+2)			4	Oxeye Daisy	Leucanthemum vulgare	Species (+3)	(+2)	5		4	Corn chrysanthemum	Glebionis segetum	Family	(+2)			4				(+2)			4	N/A	Leucanthemum ircutianum	Genus	(+2)					4	Arizona thistle	Cirsium arizonicum	Genus	(+2)
	5	Purple sanicle	Sanicula bipinnatifida	APIACEAE	(+1)			5	Mediterranean Marigold	Coleostephus myconis	Family	(+1)			5	Oxeye Daisy	Leucanthemum vulgare	Species (+3)	(+1)			5	N/A	Leucanthemum adustum	Genus	(+1)			5				(+1)			5	Mediterranean Marigold	Coleostephus myconis	Family	(+1)					5	Musk Thistle	Carduus nutans	Family	(+1)
2	Google Lens						2	Plant Net						2	Plant Snap						2	Leaf Snap						2	Seek						2	iNaturalist								2	Google Lens
	Oxeye Daisy (Leucanthemum vulgare)							Oxeye Daisy (Leucanthemum vulgare)							Oxeye Daisy (Leucanthemum vulgare)							Oxeye Daisy (Leucanthemum vulgare)							Oxeye Daisy (Leucanthemum vulgare)							Oxeye Daisy (Leucanthemum vulgare)									Creeping thistle (Cirsium arvense)
	Flower							Flower							Flower							Flower							Flower							Flower									Flower
	No.	Common Name	Scientific name	Tax ID	Bonus Points	Final Score		No.	Common Name	Scientific name	Tax ID	Bonus Points	Final Score		No.	Common Name	Scientific name	Tax ID	Bonus Points	Final Score		No.	Common Name	Scientific name	Tax ID	Bonus Points	Final Score		No.	Common Name	Scientific name	Tax ID	Bonus Points	Final Score		No.	Common Name	Scientific name	Tax ID	Bonus Points	Final Score				No.	Common Name	Scientific name	Tax ID	Bonus Points
	1	Common Daisy	Bellis perennis	Family	(+5)			1	Oxeye Daisy	Leucanthemum vulgare	Species (+3)	(+5)	8		1	Shasta Daisy	Leucanthemum superbum	Genus	(+5)			1	Oxeye Daisy	Leucanthemum vulgare	Species (+3)	(+5)	8		1		Leucanthemum spp.	genus	(+5)	7		1		Leucanthemum spp.	Genus	(+5)	7				1	Thistle		Family	(+5)
	2	Oxeye Daisy	Leuucanthemum vulgare	Species (+3)	(+4)	7		2	Shasta Daisy	Leucanthemum x superbum	Genus	(+4)			2	Oxeye Daisy	Leucanthemum vulgare	Species (+3)	(+4)	7		2	Shasta Daisy	Leucanthemum maximum	Genus	(+4)			2				(+4)			2	Shasta Daisy	Leucanthemum maximum	Genus	(+4)					2	Creeping thistle	Cirsium arvense	Species (+3)	(+4)
	3	Shasta Dasiy	Leucanthemum x superbum	Genus	(+3)			3	Dog Chamomile	Anthemis cotula	Family	(+3)			3		Leucanthemum gramnifolium	Genus	(+3)			3	Stinking chamomile	Anthemis cotula	Family	(+3)			3				(+3)			3	Marguerite Daisy	Argyranthemum frutescens	Family	(+3)					3	Tall thistle	Cirsium arltissimum	Genus	(+3)
	4	Nippon Daisy	Nipponanthemum nipponicum	Family	(+2)			4	N/A	Leucanthemum heterophyllum	Genus	(+2)			4	Shasta Daisy	Leucanthemum superbum	Genus	(+2)			4	Scentless mayweed	Tripleurospermum inordorum	Family	(+2)			4				(+2)			4	Coulter's fleabane	Erigeron coulteri	Family	(+2)					4	Swamp Thistle	Cirsium muticum	Genus	(+2)
	5	Max chrysanthemum	Leucanthemum maximum	Genus	(+1)			5	N/a	Leucanthemum monospeliense	Genus	(+1)			5	Tanacetum vulgare	Leucanthemum vulgare vulgare	Genus	(+1)			5	N/A	Leucanthemum monspeliense	Genus	(+1)			5				(+1)			5	Chrysanthemum zawadskii	Chrysanthemum zawadskii	family	(+1)					5				(+1)
	Google Lens							Plant Net							Plant Snap							Leaf Snap							Seek							iNaturalist									Google Lens
	Oxeye Daisy (Leucanthemum vulgare)							Oxeye Daisy (Leucanthemum vulgare)							Oxeye Daisy (Leucanthemum vulgare)							Oxeye Daisy (Leucanthemum vulgare)							Oxeye Daisy (Leucanthemum vulgare)							Oxeye Daisy (Leucanthemum vulgare)									Creeping thistle (Cirsium arvense)
	Leaf							Leaf							Leaf							Leaf							Leaf							Leaf									Leaf
	No.	Common Name	Scientific name	Tax ID	Bonus Points	Final Score		No.	Common Name	Scientific name	Tax ID	Bonus Points	Final Score		No.	Common Name	Scientific name	Tax ID	Bonus Points	Final Score		No.	Common Name	Scientific name	Tax ID	Bonus Points	Final Score		No.	Common Name	Scientific name	Tax ID	Bonus Points	Final Score		No.	Common Name	Scientific name	Tax ID	Bonus Points	Final Score				No.	Common Name	Scientific name	Tax ID	Bonus Points
	1	Oxeye daisy	Leucanthemum vulgare	Species (+3)	(+5)	8		1	Oxeye Daisy	Leucanthemum vulgare	Species (+3)	(+5)	8		1	Western Groundsel	Senecio integerrimus	Family	(+5)			1	Oxeye Daisy	Leucanthemum vulgare	Species (+3)	(+5)	8		1	DICOTS			(+5)	0		1	Corn Marigold	Glebionis segetum	Family	(+5)	6				No.	Common Name	Scientific name	Tax ID	Bonus Points
	2				(+4)			2	Oxeye Daisy	Leucanthemum ircutianuum	Genus	(+4)			2	Spiny Sowthistle	Sonchus asper	Family	(+4)			2	N/A	Leucanthemum ircutianum	Genus	(+4)			2				(+4)			2	Annual wall-rocket	Diplotaxis muralis	BRASSICACEAE	(+4)					1	Creeping thistle	Cirsium arvense	Species (+3)	(+5)
	3				(+3)			3	Saw-leaved Moon Daisy	Leucanthemuum atratum	Genus	(+3)			3	Corndaisy	Glebionis segetum	Family	(+3)			3	Common Poppy	Papver rhoeas	PAPAVERACEAE	(+3)			3				(+3)			3	Prostrate vervain	Verbena bracteata	VERBENACEAE	(+3)					2	Tall thistle	Cirsium arltissimum	Genus	(+4)
	4				(+2)			4	Corn Marigold	Glebionis segetum	Family	(+2)			4	Stinking Wille	Jacobaea analoga	family	(+2)			4	Coatbuttons	Tridax procumbers	Family	(+2)			4				(+2)			4	Common Poppy	Papaver rhoeas	PAPAVERACEAE	(+2)					3	Thistle		Family	(+3)
	5				(+1)			5	Chrysanthemum	Chrysanthemum indicum	Family	(+1)			5	Oxeye Daisy	Leucanthemum vulgare	Species (+3)	(+1)	4		5	Small Scabious	Scabiosa columbaria	CAPRIFOLIACEAE	(+1)			5				(+1)			5	Long-headed Poppy	Papaver dubium	PAPAVERACEAE	(+1)					4	Musk Thistle	Carduus nutans	Family	(+2)
																																													5				(+1)
3	Google Lens						3	Plant Net						3	Plant Snap						3	Leaf Snap						3	Seek						3	iNaturalist								3	Google Lens
	Oxeye Daisy (Leucanthemum vulgare)							Oxeye Daisy (Leucanthemum vulgare)							Oxeye Daisy (Leucanthemum vulgare)							Oxeye Daisy (Leucanthemum vulgare)							Oxeye Daisy (Leucanthemum vulgare)							Oxeye Daisy (Leucanthemum vulgare)									Creeping thistle (Cirsium arvense)
	Flower							Flower							Flower							Flower							Flower							Flower									Flower
	No.	Common Name	Scientific name	Tax ID	Bonus Points	Final Score		No.	Common Name	Scientific name	Tax ID	Bonus Points	Final Score		No.	Common Name	Scientific name	Tax ID	Bonus Points	Final Score		No.	Common Name	Scientific name	Tax ID	Bonus Points	Final Score		No.	Common Name	Scientific name	Tax ID	Bonus Points	Final Score		No.	Common Name	Scientific name	Tax ID	Bonus Points	Final Score				No.	Common Name	Scientific name	Tax ID	Bonus Points
	1	Common Daisy	Bellis perennis	Family	(+5)			1	Oxeye Daisy	Leucanthemum vulgare	Species (+3)	(+5)	8		1		Leucanthemum gramnifolium	Genus	(+5)			1	Oxeye Daisy	Leucanthemum vulgare	Species (+3)	(+5)	8		1	CHAMOMILES YARROS AND ALLIES	ASTERACEAE	FAMILY (+1)	(+5)	6		1		Leucanthemum spp.	Genus	(+5)					1	Thistle		Family	(+5)
	2	Shasta Dasy	Leucanthemum x superbum	Genus (+2)	(+4)	6		2	Shasta Daisy	Leucanthemum maximum	Genus	(+4)			2	Oxeye Daisy	Leucanthemum vulgare	Species (+3)	(+4)	7		2	Shasta Daisy	Leucanthemum maximum	Genus	(+4)			2				(+4)			2	Shasta Daisy	Leucanthemum maximum	Genus	(+4)					2	Creeping thistle	Cirsium arvense	Species (+3)	(+4)
	3	Marguerite Daisy	Argyranthemum frutescens	Family	(+3)			3	N/A	Leucanthemum heterophyllum	Genus	(+3)			3	Shasta Daisy	Leucanthemum superbum	Genus	(+3)			3	Shasta Daisy	Leucanthemum x superbum	Genus	(+3)			3				(+3)			3	Marguerite Daisy	Argyranthemum frutescens	Family	(+3)					3	N/A	Cirsium japonicum	Genus	(+3)
	4	Nippon Daisy	Nipponanthemum nipponicum	Family	(+2)			4	Shasta Daisy	Leucanthemum x superbum	Genus	(+2)			4	Shasta Daisy	Leucanthemum superbum	Genus	(+2)			4	N/A	Leucanthemum heterophyllum	Genus	(+2)			4				(+2)			4	Lazy Daisy	Aphanostephus ramosissimus	Family	(+2)					4				(+2)
	5	Chamomile		Family	(+1)			5	Oxeye Daisy	Leucanthemum ircutianum	Genus	(+1)			5	Saw leaved moon daisy	Leucanthemum heterophyllum	Genus	(+1)			5	N/A	Leucanthemum ircutianum	Genus	(+1)			5				(+1)			5	Oxeye Daisy	Leucanthemum vulgare	Species (+3)	(+1)	4				5				(+1)
	Google Lens							Plant Net							Plant Snap							Leaf Snap							Seek							iNaturalist									Google Lens
	Oxeye Daisy (Leucanthemum vulgare)							Oxeye Daisy (Leucanthemum vulgare)							Oxeye Daisy (Leucanthemum vulgare)							Oxeye Daisy (Leucanthemum vulgare)							Oxeye Daisy (Leucanthemum vulgare)							Oxeye Daisy (Leucanthemum vulgare)									Creeping thistle (Cirsium arvense)
	Leaf							Leaf							Leaf							Leaf							Leaf							Leaf									Leaf
	No.	Common Name	Scientific name	Tax ID	Bonus Points	Final Score		No.	Common Name	Scientific name	Tax ID	Bonus Points	Final Score		No.	Common Name	Scientific name	Tax ID	Bonus Points	Final Score		No.	Common Name	Scientific name	Tax ID	Bonus Points	Final Score		No.	Common Name	Scientific name	Tax ID	Bonus Points	Final Score		No.	Common Name	Scientific name	Tax ID	Bonus Points	Final Score				No.	Common Name	Scientific name	Tax ID	Bonus Points
	1	Balsam ragwort	Packera paupercula	Family	(+5)			1	Common Ragwort	Jacobaea vulgaris	Family	(+5)			1	Spreading hedgeparsley	Torilis arvensis	APIACEAE	(+5)			1	Oxeye Daisy	Leucanthemum vulgare	Species (+3)	(+5)	8		1	DICOTS			(+5)	0		1	Dropwort	Filipendula ulmaria	ROSACEAE	(+5)					1	Creeping thistle	Cirsium arvense	Species (+3)	(+5)
	2	Oxeye Daisy	Leucanthemum vulgare	Species (+3)	(+4)	7		2	Salad Burnet	Poterium sanguisorba	Rosaceae	(+4)			2	N/A	Nepeta sibirica	LAMIACEAE	(+4)			2	Common ragwort	Jacobaea vulgaris	Family	(+4)			2				(+4)			2	Scentless Feverfew	Tanacetum corymbosum	Family (+1)	(+4)	5				2	Tall thistle	Cirsium arltissimum	Genus	(+4)
	3	Appalachian Ragwort	Packera anonyma	Family	(+3)			3	Oxeye Daisy	Leucanthemum vulgare	species (+3)	(+3)	6		3	Bull's Eye	Euryops chrysanthemoides	Family	(+3)	4		3	Corn chrysanthemum	Glebionis segetum	Family	(+3)			3				(+3)			3	Sharp-toothed Sanicle	Sanicula arguta	APIACEAE	(+3)					3	Musk Thistle	Carduus nutans	Family	(+3)
	4	Hoary Ragwort	Jacobaea erucifolia	Family	(+2)			4	Hoary Groundsel	Jacobaea erucifolia	Family	(+2)			4	Corndaisy	Glebionis segetum	Family	(+2)			4	Oxford ragwort	Senecio squalidus	Family	(+2)			4				(+2)			4	Marsh Lousewort	Pedicularis palustris	ORONBANCHACEAE	(+2)					4	Field thistle	Cirsium discolor	genus	(+2)
	5	Prairie ragwort	Packera plattensis	Family	(+1)			5	Common vervain	Verbena officinalis	VERBENACEAE	(+1)			5	Common Tansy	Tanacetum vulgare	Family	(+1)			5	N/A	Leucanthemum ircutianum	Genus	(+1)			5				(+1)			5	Whorled Lousewort	Pedicularis verticillata	ORONBANCHACEAE	(+1)					5	Yellow thislte	Cirsium horridulum	Genus	(+1)
4	Google Lens						4	Plant Net						4	Plant Snap						4	Leaf Snap						4	Seek						4	iNaturalist								4	Google Lens
	Oxeye Daisy (Leucanthemum vulgare)							Oxeye Daisy (Leucanthemum vulgare)							Oxeye Daisy (Leucanthemum vulgare)							Oxeye Daisy (Leucanthemum vulgare)							Oxeye Daisy (Leucanthemum vulgare)							Oxeye Daisy (Leucanthemum vulgare)									Creeping thistle (Cirsium arvense)
	Flower							Flower							Flower							Flower							Flower							Flower									Flower
	No.	Common Name	Scientific name	Tax ID	Bonus Points	Final Score		No.	Common Name	Scientific name	Tax ID	Bonus Points	Final Score		No.	Common Name	Scientific name	Tax ID	Bonus Points	Final Score		No.	Common Name	Scientific name	Tax ID	Bonus Points	Final Score		No.	Common Name	Scientific name	Tax ID	Bonus Points	Final Score		No.	Common Name	Scientific name	Tax ID	Bonus Points	Final Score				No.	Common Name	Scientific name	Tax ID	Bonus Points
	1	Common Daisy	Bellis perennis	Family	(+5)			1	Oxeye Daisy	Leucanthemum vulgare	species (+3)	(+5)	8		1	Tanacetum vulgare	leucanthemum vulgare vulgare	genus	(+5)			1	Oxeye Daisy	Leucanthemum vulgare	Species (+3)	(+5)	8		1		LEUCANTHEMUM SPP.	GENUS (+1)	(+5)	6		1		Anthemideae	Family	(+5)					1	Creeping thistle	Cirsium arvense	Species (+3)	(+5)
	2	Oxeye Daisy	Leucanthemum vulgare	Species (+3)	(+4)	7		2	Bruisewort	bellis perennis	Family	(+4)			2	Saw leaved moon dasiy	Leucanthemum heterophyllum	Genus	(+4)			2	Scentless mayweed	Tripleurospermum inodorum	Family	(+4)			2				(+4)			2	Shasta Daisy	Leucanthemum maximum	Genus (+2)	(+4)	6				2	Thistle		Family	(+4)
	3	Shasta Daisy	Leucanthemum x superbum	Genus	(+3)			3	Scentless chamomile	Tripleurospermum inodorum	Family	(+3)			3	Shasta Daisy	Leucanthemum superbum	Genus	(+3)			3	N/A	Leucanthemum ircutianum	Genus	(+3)			3				(+3)			3	Scentless Mayweed	Tripleurospermum inodorum	Family	(+3)					3	Tall thistle	Cirsium arltissimum	Genus	(+3)
	4	Chamomile		Family	(+2)			4	German Chamomile	Matricaria chamomilla	Family	(+2)			4	Shasta Daisy	Leucanthemum superbum	genus	(+2)			4	Stinking chamomile	Anthemis cotula	Family	(+2)			4				(+2)			4	Chamomiles	Chamamelum spp.	Family	(+2)					4				(+2)
	5	Mayweed	Matricaria spp.	Family	(+1)			5	Southern Daisy	Bellis sylvestris	Family	(+1)			5	Oxeye Daisy	leucanthemum vulgare	Species (+3)	(+1)	4		5	Common Daisy	Bellis perennis	Family	(+1)			5				(+1)			5	Marguerite Daisy	Argyranthemum frutescens	Family	(+1)					5				(+1)
	Google Lens							Plant Net							Plant Snap							Leaf Snap							Seek							iNaturalist									Google Lens
	Oxeye Daisy (Leucanthemum vulgare)							Oxeye Daisy (Leucanthemum vulgare)							Oxeye Daisy (Leucanthemum vulgare)							Oxeye Daisy (Leucanthemum vulgare)							Oxeye Daisy (Leucanthemum vulgare)							Oxeye Daisy (Leucanthemum vulgare)									Creeping thistle (Cirsium arvense)
	Leaf							Leaf							Leaf							Leaf							Leaf							Leaf									Leaf
	No.	Common Name	Scientific name	Tax ID	Bonus Points	Final Score		No.	Common Name	Scientific name	Tax ID	Bonus Points	Final Score		No.	Common Name	Scientific name	Tax ID	Bonus Points	Final Score		No.	Common Name	Scientific name	Tax ID	Bonus Points	Final Score		No.	Common Name	Scientific name	Tax ID	Bonus Points	Final Score		No.	Common Name	Scientific name	Tax ID	Bonus Points	Final Score				No.	Common Name	Scientific name	Tax ID	Bonus Points
	1	Hoary Ragwort	Jacobaea erucifolia	Family	(+5)			1	Oxeye Daisy	Leucanthemum vulgare	species (+3)	(+5)	8		1	Celery	Apium graveolens	APIACEAE	(+5)			1	Oxeye Daisy	Leucanthemum vulgare	Species (+3)	(+5)	8		1		ASTERACEAE	FAMILY (+1)	(+5)	6		1	Alpine thistle	Carduus defloratus	Family (+1)	(+5)	6				1	Creeping thistle	Cirsium arvense	Species (+3)	(+5)
	2	Corn marigold	Gleboionis segetum	Family	(+4)			2	Common Ragwort	Jacobaea vulgaris	Family	(+4)			2	Celery	Apium graveolens	APIACEAE	(+4)			2	Corymbflower tansy	Tanacetum corymbosum	Family	(+4)			2				(+4)			2	Swamp thistle	Cirsium muticum	Family	(+4)					2	Tall thistle	Cirsium arltissimum	Genus	(+4)
	3	Oxeye Daisy	Leucanthemum vulgare	Species (+3)	(+3)	6		3	Corymbflower Tansy	Tanacetum corymbsum	Family	(+3)			3		Chrysanthemum rhombifolium	Family	(+3)	4		3	N/A	Leucanthemum ircutianum	Genus	(+3)			3				(+3)			3	Sharp-toothed Sanicle	Sanicula arguta	APIACEAE	(+3)					3	Curly Plumeless thistle	Carduus crispus	Family	(+3)
	4				(+2)			4	Hoary Goundsel	Jacobaea erucifolia	Family	(+2)			4	Corndaisy	Glebionis segetum	Family	(+2)			4	Dropwort	Filipendula vulgaris	ROSACEAE	(+2)			4				(+2)			4	Fringeleaf Lobella	Lobella fenestralis	CAMPANULACEAE	(+2)					4	Marsh thistle	Cirsium palustre	Genus	(+2)
	5				(+1)			5	Oxford Ragwort	Senecio squalidus	Family	(+1)			5	Small burnet	Poterium saguisorba sanguisorba	ROSACEAE	(+1)			5	Common Ragwort	Jacobaea vulgaris	Family	(+1)			5				(+1)			5	Hoary Ragwort	Jacobaea erucifolia	Family	(+1)					5	Musk Thistle	Carduus nutans	Family	(+1)
5	Google Lens						5	Plant Net						5	Plant Snap						5	Leaf Snap						5	Seek						5	iNaturalist								5	Google Lens
	Oxeye Daisy (Leucanthemum vulgare)							Oxeye Daisy (Leucanthemum vulgare)							Oxeye Daisy (Leucanthemum vulgare)							Oxeye Daisy (Leucanthemum vulgare)							Oxeye Daisy (Leucanthemum vulgare)							Oxeye Daisy (Leucanthemum vulgare)									Creeping thistle (Cirsium arvense)
	Flower							Flower							Flower							Flower							Flower							Flower									Flower
	No.	Common Name	Scientific name	Tax ID	Bonus Points	Final Score		No.	Common Name	Scientific name	Tax ID	Bonus Points	Final Score		No.	Common Name	Scientific name	Tax ID	Bonus Points	Final Score		No.	Common Name	Scientific name	Tax ID	Bonus Points	Final Score		No.	Common Name	Scientific name	Tax ID	Bonus Points	Final Score		No.	Common Name	Scientific name	Tax ID	Bonus Points	Final Score				No.	Common Name	Scientific name	Tax ID	Bonus Points
	1	Common Daisy	Bellis perennis	Family	(+5)			1	Oxeye Daisy	Leucanthemum vulgare	species (+3)	(+5)	8		1	Oxeye Daisy	leucanthemum vulgare	Species (+3)	(+5)	8		1	Oxeye Daisy	Leucanthemum vulgare	Species (+3)	(+5)	8		1		LEUCANTHEMUM	GENUS (+2)	(+5)	7		1		Anthimideae	Family	(+5)					1	Tall thistle	Cirsium altissimum	Genus	(+5)
	2	Oxeye Daisy	Leucanthemum vulgare	Species (+3)	(+4)	7		2	Dog chamomile	Anthemis cotula	Family	(+4)			2	Shasta Daisy	Leucanthemum superbum	genus	(+4)			2	Scentless mayweed	Tripleurospermum inodorum	Family	(+4)			2				(+4)			2	Shasta Daisy	Leucanthemum maximum	Genus (+2)	(+4)	6				2	Swamp thistle	Cirsium muticum	Genus	(+4)
	3	Scentless false mayweed	Tripleurospermum inodorum	Family	(+3)			3	Scentless chamomile	Tripleurospermum inodorum	Family	(+3)			3	Saw leaved moon dasiy	Leucanthemum heterophyllum	Genus	(+3)			3	Stinking chamomile	Anthemis cotula	Family	(+3)			3				(+3)			3	Chamomiles	Chamameleum spp.	Family	(+3)					3	Texas thistle	Cirsium texanum	Genus	(+3)
	4	Shasta Daisy	Leucanthemum x superbum	Genus	(+2)			4	German chamomile	Matricaria chamomilla	Family	(+2)			4	Shasta Daisy	Leucanthemum superbum	Genus	(+2)			4	Max Chrysanthemum	Leucanthemum maximum	Genus	(+2)			4				(+2)			4	Lazy Daisy	Aphanostephus ramosissimus	Family	(+2)					4	Creeping thistle	Cirsium arvense	Species (+3)	(+2)
	5	Chamomile		Family	(+1)			5	Shasta Daisy	Leucanthemum maximum	Family	(+1)			5	Max chrysanthemum	Leucanthemum maximum	Genus	(+1)			5	N/A	Leucanthemum ircutianum	Genus	(+1)			5				(+1)			5	Scentless Mayweed	Tripleurospermum inodorum	Family	(+1)					5	Yellow thistle	Cirsium horridum	Genus	(+1)
	Google Lens							Plant Net							Plant Snap							Leaf Snap							Seek							iNaturalist									Google Lens
	Oxeye Daisy (Leucanthemum vulgare)							Oxeye Daisy (Leucanthemum vulgare)							Oxeye Daisy (Leucanthemum vulgare)							Oxeye Daisy (Leucanthemum vulgare)							Oxeye Daisy (Leucanthemum vulgare)							Oxeye Daisy (Leucanthemum vulgare)									Creeping thistle (Cirsium arvense)
	Leaf							Leaf							Leaf							Leaf							Leaf							Leaf									Leaf
	No.	Common Name	Scientific name	Tax ID	Bonus Points	Final Score		No.	Common Name	Scientific name	Tax ID	Bonus Points	Final Score		No.	Common Name	Scientific name	Tax ID	Bonus Points	Final Score		No.	Common Name	Scientific name	Tax ID	Bonus Points	Final Score		No.	Common Name	Scientific name	Tax ID	Bonus Points	Final Score		No.	Common Name	Scientific name	Tax ID	Bonus Points	Final Score				No.	Common Name	Scientific name	Tax ID	Bonus Points
	1	Water milfolils	Haloragis	HALORAGACEAE	(+5)			1	Oxeye Daisy	Leucanthemum vulgare	species (+3)	(+5)	8		1		Chrysanthemum rhombifolium	Family	(+5)	6		1	Oxeye Daisy	Leucanthemum vulgare	Species (+3)	(+5)	8		1	Oxeye daisy	Leucanthemum vulgare	Species (+3)	(+5)	8		1		Anthimideae	Family	(+5)					1	Creeping thistle	Cirsium arvense	Species (+3)	(+5)
	2	Yellow rattle	Rhinanthus minor	ORONBANCHACEAE	(+4)			2	Dog chamomile	Anthemis cotula	Family	(+4)			2	Corndaisy	Glebionis segetum	Family	(+4)			2	Stinking chamomile	Anthemis cotula	Family	(+4)			2				(+4)			2	Scentless Feverfew	Tanacetum corymbosum	Family	(+4)					2	Tall thistle	Cirsium altissimum	Genus	(+4)
	3	Eyebright	Euphrasia spp.	ORONBANCHACEAE	(+3)			3	Corn chamomile	Anthemis arvensis	Family	(+3)			3	Marsh ragwort	Jacobaea aquatica	Family	(+3)			3	Corn chamomile	Anthemis arvensis	Family	(+3)			3				(+3)			3	Chamomiles	Chamameleum spp.	Family	(+3)					3	Musk Thistle	Carduus nutans	Family	(+3)
	4	Oxeye Daisy	Leucanthemum vulgare	Species (+3)	(+2)	5		4	german Chamomile	Matricaria chamomilla	Family	(+2)			4	Bush Daisy	Euryops pectinatus	Family	(+2)			4	Scentless mayweed	Tripleurospermum inodorum	Family	(+2)			4				(+2)			4	Shatsa Daisy	Leucanthemum maximum	Genus (+2)	(+2)	4				4	Field thistle	Cirsium discolor	Genus	(+2)
	5				(+1)			5	Corymbfower Tansy	Tanacetum corymbosum	Family	(+1)			5	Bull's Eye	Euryops chrysanthemoides	Family	(+1)			5	Chamomile	Matricaria chamomilla	Family	(+1)			5				(+1)			5	Lazy Daisy	Aphanostephus ramosissimus	Family	(+1)					5	Yellow thistle	Cirsium horridulum	Genus	(+1)
6	Google Lens						6	Plant Net						6	Plant Snap						6	Leaf Snap						6	Seek						6	iNaturalist								6	Google Lens
	Oxeye Daisy (Leucanthemum vulgare)							Oxeye Daisy (Leucanthemum vulgare)							Oxeye Daisy (Leucanthemum vulgare)							Oxeye Daisy (Leucanthemum vulgare)							Oxeye Daisy (Leucanthemum vulgare)							Oxeye Daisy (Leucanthemum vulgare)									Creeping thistle (Cirsium arvense)
	Flower							Flower							Flower							Flower							Flower							Flower									Flower
	No.	Common Name	Scientific name	Tax ID	Bonus Points	Final Score		No.	Common Name	Scientific name	Tax ID	Bonus Points	Final Score		No.	Common Name	Scientific name	Tax ID	Bonus Points	Final Score		No.	Common Name	Scientific name	Tax ID	Bonus Points	Final Score		No.	Common Name	Scientific name	Tax ID	Bonus Points	Final Score		No.	Common Name	Scientific name	Tax ID	Bonus Points	Final Score				No.	Common Name	Scientific name	Tax ID	Bonus Points
	1	Common Daisy	Bellis perennis	Family (+1)	(+5)	6		1	Oxeye Daisy	Leucanthemum vulgare	species (+3)	(+5)	8		1	Tanacetum vulgare	Leucanthemum vulgare vulgare	Genus	(+5)			1	Oxeye Daisy	Leucanthemum vulgare	Species (+3)	(+5)	8		1		ASTERACEAE	FAMILY (+1)	(+5)	6		1		Leucanthemum spp	Genus	(+5)					No.	Common Name	Scientific name	Tax ID	Bonus Points
	2	Chamomile		Family	(+4)			2	Dog chamomile	Anthemis cotula	Family	(+4)			2	N/a	Leucanthemum gramnifolium	Genus	(+4)			2	Stinking chamomile	Anthemis cotula	Family	(+4)			2				(+4)			2	Shasta Daisy	Leucanthemum maximum	Genus	(+4)					1	Creeping thistle	Cirsium arvense	Species (+3)	(+5)
	3	Mayweed	Matricaria spp.	Family	(+3)			3	Oxeye Daisy	Leucanthemum ircutianum	Genus	(+3)			3	Oxeye Daisy	Leucanthemum vulgare	Species (+3)	(+3)	6		3	N/A	Leucanthemum ircutianum	Genus	(+3)			3				(+3)			3	Oxeye Daisy	Leucanthemum vulgare	Species (+3)	(+3)	6				2	Thistle		Family	(+4)
	4				(+2)			4	Shasta Daisy	Leucanthemum maximum	Genus	(+2)			4	Lawn daisy	Bellis perennis	Family	(+2)			4	N/A	Leucanthemum adustum	Genus	(+2)			4				(+2)			4	Chamomiles	Chamameleum spp.	Family	(+2)					3				(+3)
	5				(+1)			5	Alpine Marigold	Leucanthemopsis alpina	Family	(+1)			5	Oxeye Daisy	Leucanthemum vulgare	Species (+3)	(+1)			5	Max chrysanthemum	Leucanthemum maximum	Genus	(+1)			5				(+1)			5	Scentless Feverfew	Tanacetum corymbosum	Family	(+1)					4				(+2)
																																													5				(+1)
	Google Lens							Plant Net							Plant Snap							Leaf Snap							Seek							iNaturalist									Google Lens
	Oxeye Daisy (Leucanthemum vulgare)							Oxeye Daisy (Leucanthemum vulgare)							Oxeye Daisy (Leucanthemum vulgare)							Oxeye Daisy (Leucanthemum vulgare)							Oxeye Daisy (Leucanthemum vulgare)							Oxeye Daisy (Leucanthemum vulgare)									Creeping thistle (Cirsium arvense)
	Leaf							Leaf							Leaf							Leaf							Leaf							Leaf									Leaf
	No.	Common Name	Scientific name	Tax ID	Bonus Points	Final Score		No.	Common Name	Scientific name	Tax ID	Bonus Points	Final Score		No.	Common Name	Scientific name	Tax ID	Bonus Points	Final Score		No.	Common Name	Scientific name	Tax ID	Bonus Points	Final Score		No.	Common Name	Scientific name	Tax ID	Bonus Points	Final Score		No.	Common Name	Scientific name	Tax ID	Bonus Points	Final Score				No.	Common Name	Scientific name	Tax ID	Bonus Points
	1	Balsam Ragwort	Packera paupercula	Family	(+5)			1	Oxeye Daisy	Leucanthemum vulgare	species (+3)	(+5)	8		1	Oxeye Daisy	Leucanthemum vulgare	Species (+3)	(+5)	8		1	Oxeye Daisy	Leucanthemum vulgare	Species (+3)	(+5)	8		1	DICOTS			(+5)	0		1	Wall Rockets	Diplotaxis spp.	BRASSICACEAE	(+5)					1	Creeping thistle	Cirsium arvense	Species (+3)	(+5)
	2	Oxeye Daisy	Leucanthemum vulare	Species (+3)	(+4)	7		2	Oxeye Daisy	Leucanthemum ircutianum	Genus	(+4)			2	Variable groundsel	Senecio pinnatifolius	Family	(+4)			2	N/A	Leucanthemum ircutianum	Genus	(+4)			2				(+4)			2	Annual wall-rocket	Diplotaxis murallis	BRASSICACEAE	(+4)					2	Toothed fireweed	Erechtites minimus	Family	(+4)
	3	Appalachian Ragwort	Packera anonyma	Famiy	(+3)			3	N/A	Leucanthemum subglaucum	Genus	(+3)			3	Corndaisy	Glebionis segetum	Family	(+3)			3	N/A	Leucanthemum adustum	Genus	(+3)			3				(+3)			3	White Wall Rocket	Dilotaxis erucoides	BRASSICACEAE	(+3)					3	Curly plumeless thistle	Carduus crispus	Family	(+3)
	4	Roundleaf ragwort	Packera obovata	Family	(+2)			4	N/A	Leucanthemum paludosum	genus	(+2)			4	Grey saltbush	Atriplex cinerea	AMARANTHACEAE	(+2)			4	N/A	Tanacetum corymbosum	Family	(+2)			4				(+2)			4	California mustard	Caulanthus lasiophyllus	BRASSICACEAE	(+2)					4	Tall thistle	Cirsium altissimum	Genus	(+2)
	5	Oxford ragwort	Senecio squalidus	Family	(+1)			5	Corn Marigold	Glebionis segetum	Family	(+1)			5	Oxeye Daisy	Leucanthemum vulgare	Species (+3)	(+1)			5	N/A	Leucanthemum pallens	Genus	(+1)			5				(+1)			5	Smooth Hawksbeard	Crepis capillaris	Family	(+1)	2				5	Swamp thistle	Cirsium muticum	Genus	(+1)
7	Google Lens						7	Plant Net						7	Plant Snap						7	Leaf Snap						7	Seek						7	iNaturalist								7	Google Lens
	Oxeye Daisy (Leucanthemum vulgare)							Oxeye Daisy (Leucanthemum vulgare)							Oxeye Daisy (Leucanthemum vulgare)							Oxeye Daisy (Leucanthemum vulgare)							Oxeye Daisy (Leucanthemum vulgare)							Oxeye Daisy (Leucanthemum vulgare)									Creeping thistle (Cirsium arvense)
	Flower							Flower							Flower							Flower							Flower							Flower									Flower
	No.	Common Name	Scientific name	Tax ID	Bonus Points	Final Score		No.	Common Name	Scientific name	Tax ID	Bonus Points	Final Score		No.	Common Name	Scientific name	Tax ID	Bonus Points	Final Score		No.	Common Name	Scientific name	Tax ID	Bonus Points	Final Score		No.	Common Name	Scientific name	Tax ID	Bonus Points	Final Score		No.	Common Name	Scientific name	Tax ID	Bonus Points	Final Score				No.	Common Name	Scientific name	Tax ID	Bonus Points
	1	Common Daisy	Bellis perennis	Family	(+5)			1	Oxeye Daisy	Leucanthemum vulgare	species (+3)	(+5)	8		1	N/A	Leucanthemum graminifolium	Genus	(+5)			1	Oxeye Daisy	Leucanthemum vulgare	Species (+3)	(+5)	8		1		LEUCANTHEMUM	GENUS (+2)	(+5)	7		1		Anthemideae	Family	(+5)					1	Creeping thistle	Cirsium arvense	Species (+3)	(+5)
	2	Oxeye Daisy	Leucanthemum vulare	Species (+3)	(+4)	7		2	Dog chamomile	Anthemis cotula	Family	(+4)			2	Saw leaved moon daisy	Leucanthemum heterophyllum	Genus	(+4)			2	N/A	Leucanthemum ircutianum	Genus	(+4)			2				(+4)			2	Shasta Daisy	Leucanthemum maximum	Genus	(+4)					2	Thistle		Family	(+4)
	3	Scentless false mayweed	Tripleurospermum inodorum	Family	(+3)			3	Oxeye Daisy	Leucanthemum ircutianum	Genus	(+3)			3	Oxeye Daisy	Leucanthemum vulgare	Species (+3)	(+3)	6		3	Stinking chamomile	Anthemis cotula	Family	(+3)			3				(+3)			3	Oxeye daisy	Leucanthemum vulgare	Species (+3)	(+3)	6				3	Spear thistle	Cirisum vulgare	Genus	(+3)
	4				(+2)			4	Shasta Daisy	Leucanthemum maximum	Genus	(+2)			4	N/A	Leucanthemum atratum	Genus	(+2)			4	Corn chamomile	Anthemis arvensis	Family	(+2)			4				(+2)			4	Chamomiles	Chamamelum spp.	Family	(+2)					4				(+2)
	5				(+1)			5	Scentless chamomile	Tripleurospermum inodorum	Family	(+1)			5	Oxeye Daisy	Leucanthemum vulgare	Species	(+1)			5	Scentless false mayweed	Tripleurospermum inodorum	Family	(+1)			5				(+1)			5	Scentless mayweed	Tripleurospermum inodorum	Family	(+1)					5				(+1)
	Google Lens							Plant Net							Plant Snap							Leaf Snap							Seek							iNaturalist									Google Lens
	Oxeye Daisy (Leucanthemum vulgare)							Oxeye Daisy (Leucanthemum vulgare)							Oxeye Daisy (Leucanthemum vulgare)							Oxeye Daisy (Leucanthemum vulgare)							Oxeye Daisy (Leucanthemum vulgare)							Oxeye Daisy (Leucanthemum vulgare)									Creeping thistle (Cirsium arvense)
	Leaf							Leaf							Leaf							Leaf							Leaf							Leaf									Leaf
	No.	Common Name	Scientific name	Tax ID	Bonus Points	Final Score		No.	Common Name	Scientific name	Tax ID	Bonus Points	Final Score		No.	Common Name	Scientific name	Tax ID	Bonus Points	Final Score		No.	Common Name	Scientific name	Tax ID	Bonus Points	Final Score		No.	Common Name	Scientific name	Tax ID	Bonus Points	Final Score		No.	Common Name	Scientific name	Tax ID	Bonus Points	Final Score				No.	Common Name	Scientific name	Tax ID	Bonus Points
	1	Oxeye Daisy	Leucanthemum vulgare	Species (+3)	(+5)	8		1	Oxeye Daisy	Leucanthemum vulgare	species (+3)	(+5)	8		1	N/A	Leucanthemum graminifolium	Genus	(+5)			1	Oxeye Daisy	Leucanthemum vulgare	Species (+3)	(+5)	8		1	DICOTS			(+5)	0		1		Asteroideae	Family	(+5)					1	Creeping thistle	Cirsium arvense	Species (+3)	(+5)
	2	Sweet scabious	Scabiosa atropurpurea	CAPRIFOLIACEAE	(+4)			2	Oxeye Daisy	Leucanthemum ircutianum	Genus	(+4)			2	N/A	Leucanthemum atratum	Genus	(+4)			2	N/A	Leucanthemum ircutianum	Genus	(+4)			2				(+4)			2	Corn Marigold	Glebionis segetum	Family	(+4)					2	Musk thistle	Carduus nutans	Family	(+4)
	3	Common verbana	Verbena officinalis	VERBENACEAE	(+3)			3	Corn Marigold	Glebionis segetum	Family	(+3)			3	Saw leaved moon daisy	Leucanthemum heterophyllum	Genus	(+3)			3	N/A	Leucanthemum adustum	Genus	(+3)			3				(+3)			3	small's Ragwort	Packera anonyma	Family	(+3)					3	Texas thistle	Cirsium texanum	Genus	(+3)
	4	Purple sanicle	Sanicula bipinnatifida	APIACEAE	(+2)			4	N/A	Leucanthemum subglaucum	Genus	(+2)			4	Oxeye Daisy	Leucanthemum vulgare	Species (+3)	(+2)	5		4	N/A	Leucanthemum subglaucum	Genus	(+2)			4				(+2)			4	Oxeye Daisy	Leucanthemum vulgare	Species (+3)	(+2)	5				4	Curly plumeless thistle	Carduus crispus	Family	(+2)
	5	Common Groundsel	Senecio vulgaris	Family	(+1)			5	N/A	Leucanthemum delabrei	Genus	(+1)			5	Oxeye Daisy	Leucanthemum vulgare	Species (+3)	(+1)			5	N/A	Maraunthemum paludosum	Family	(+1)			5				(+1)			5	Hoary ragwort	Jacobaea erucifolia	Family	(+1)					5	Spiny plumeless thistle	Carduus acanthoides	Family	(+1)
8	Google Lens						8	Plant Net						8	Plant Snap						8	Leaf Snap						8	Seek						8	iNaturalist								8	Google Lens
	Oxeye Daisy (Leucanthemum vulgare)							Oxeye Daisy (Leucanthemum vulgare)							Oxeye Daisy (Leucanthemum vulgare)							Oxeye Daisy (Leucanthemum vulgare)							Oxeye Daisy (Leucanthemum vulgare)							Oxeye Daisy (Leucanthemum vulgare)									Creeping thistle (Cirsium arvense)
	Flower							Flower							Flower							Flower							Flower							Flower									Flower
	No.	Common Name	Scientific name	Tax ID	Bonus Points	Final Score		No.	Common Name	Scientific name	Tax ID	Bonus Points	Final Score		No.	Common Name	Scientific name	Tax ID	Bonus Points	Final Score		No.	Common Name	Scientific name	Tax ID	Bonus Points	Final Score		No.	Common Name	Scientific name	Tax ID	Bonus Points	Final Score		No.	Common Name	Scientific name	Tax ID	Bonus Points	Final Score				No.	Common Name	Scientific name	Tax ID	Bonus Points
	1	Oxeye Daisy	Leucanthemum vulgare	Species (+3)	(+5)	8		1	Oxeye Daisy	Leucanthemum vulgare	species (+3)	(+5)	8		1	Arctic Diasy	Arctanthemum arcticum arcticum	Family	(+5)			1	Oxeye Daisy	Leucanthemum vulgare	Species (+3)	(+5)	8		1		LEUCANTHEMUM SPP.	GENUS (+2)	(+5)	7		1		Anthemideae	Famiy	(+5)					1	Thistle		Family	(+5)
	2				(+4)			2	Dog chamomile	Anthemis cotula	Family	(+4)			2	N/A	Leucanthemum graminifolium	genus	(+4)			2	N/A	Leucanthemum ircutianum	Genus	(+4)			2				(+4)			2	Shasta Daisy	Leucanthemum maximum	Genus (+2)	(+4)	6				2	Creeping thistle	Cirsium arvense	Species (+3)	(+4)
	3				(+3)			3	Oxeye Daisy	Leucanthemum ircutianum	Genus	(+3)			3	Oxeye Daisy	Leucanthemum vulgare	Species (+3)	(+3)	6		3	Corn chamomile	Anthemis arvensis	Family	(+3)			3				(+3)			3	Chamomiles	Chamamelum spp.	Family	(+3)					3	Hemistepia	Hemistepia	Family	(+3)
	4				(+2)			4	Corn Chamomile	Anthemis arvensis	Family	(+2)			4	Oxeye Daisy	Leucanthemum vulgare	Species (+3)	(+2)			4	Stinking chamomile	Anthemis cotula	Family	(+2)			4				(+2)			4	Scentless Feverfew	Tanacetum corymbosum	Family	(+2)					4				(+2)
	5				(+1)			5	German Chamomile	Matricaria chamomilla	Family	(+1)			5	Saw leaved moon daisy	Leucanthemum heterophyllum	Genus	(+1)			5	Scentless false mayweed	Tripleurospermum inodorum	Family	(+1)			5				(+1)			5	Stinking Chamomile	Anthemis cotula	Family	(+1)					5				(+1)
	Google Lens							Plant Net							Plant Snap							Leaf Snap							Seek							iNaturalist									Google Lens
	Oxeye Daisy (Leucanthemum vulgare)							Oxeye Daisy (Leucanthemum vulgare)							Oxeye Daisy (Leucanthemum vulgare)							Oxeye Daisy (Leucanthemum vulgare)							Oxeye Daisy (Leucanthemum vulgare)							Oxeye Daisy (Leucanthemum vulgare)									Creeping thistle (Cirsium arvense)
	Leaf							Leaf							Leaf							Leaf							Leaf							Leaf									Leaf
	No.	Common Name	Scientific name	Tax ID	Bonus Points	Final Score		No.	Common Name	Scientific name	Tax ID	Bonus Points	Final Score		No.	Common Name	Scientific name	Tax ID	Bonus Points	Final Score		No.	Common Name	Scientific name	Tax ID	Bonus Points	Final Score		No.	Common Name	Scientific name	Tax ID	Bonus Points	Final Score		No.	Common Name	Scientific name	Tax ID	Bonus Points	Final Score				No.	Common Name	Scientific name	Tax ID	Bonus Points
	1	Oxeye Daisy	Leucanthemum vulgare	Species (+3)	(+5)	8		1	Oxeye Daisy	Leucanthemum vulgare	species (+3)	(+5)	8		1	Oxeye Daisy	Leucanthemum vulgare	Species (+3)	(+5)	8		1	Oxeye Daisy	Leucanthemum vulgare	Species (+3)	(+5)	8		1	DICOTS			(+5)	0		1	Whorled Lousewort	Pedicularis verticillata	ORONBANCHACEAE	(+5)	0				1	Creeping thistle	Cirsium arvense	Species (+3)	(+5)
	2	Wall germander	Teucrium chamaedrys	LAMIACEAE	(+4)			2	Common Germander	Teucrium chamaedrys	LAMIACEAE	(+4)			2				(+4)			2	N/A	Tanacetum corymbosum	Family	(+4)			2				(+4)			2	Wall germander	Teucrium chamaedrys	LAMIACEAE	(+4)					2	Musk Thistle	Craduus nutans	Family	(+4)
	3	Broadleaf filaree	Erodium botrys	GERANIACEAE	(+3)			3	Common ragwort	Jacobaea vulgaris	Family	(+3)			3				(+3)			3	N/A	Leucanthemum ircutianum	Genus	(+3)			3				(+3)			3	lousewort	Pedicularis sylvatica	ORONBANCHACEAE	(+3)					3	Italian thistle	Carduus pycnocephalus	Family	(+3)
	4	Virginia pepperweed	Lepidium virginicum	BRASSICACEAE	(+2)			4	Oxeye Daisy	Leucanthemum ircutianum	genus	(+2)			4				(+2)			4	Wall Germander	Teucrium chamaedrys	LAMIACEAE	(+2)			4				(+2)			4	Common Hedge-nettle	Betonica officinalis	LAMIACEAE	(+2)					4	Curly plueless thistle	Carduus pycnocephalus	Family	(+2)
	5	Sweet scabious	Scabiosa atropurpurea	CAPRIFOLIACEAE	(+1)			5	Oxford ragwort	Senecio squalidus	Family	(+1)			5				(+1)			5	Betony	Stachys officinalis	LAMIACEAE	(+1)			5				(+1)			5	Marsh Lousewort	Pedicularis palustris	ORONBANCHACEAE	(+1)					5	Texas thitle	Cirsium texanum	Genus	(+1)
9	Google Lens						9	Plant Net						9	Plant Snap						9	Leaf Snap						9	Seek						9	iNaturalist								9	Google Lens
	Oxeye Daisy (Leucanthemum vulgare)							Oxeye Daisy (Leucanthemum vulgare)							Oxeye Daisy (Leucanthemum vulgare)							Oxeye Daisy (Leucanthemum vulgare)							Oxeye Daisy (Leucanthemum vulgare)							Oxeye Daisy (Leucanthemum vulgare)									Creeping thistle (Cirsium arvense)
	Flower							Flower							Flower							Flower							Flower							Flower									Flower
	No.	Common Name	Scientific name	Tax ID	Bonus Points	Final Score		No.	Common Name	Scientific name	Tax ID	Bonus Points	Final Score		No.	Common Name	Scientific name	Tax ID	Bonus Points	Final Score		No.	Common Name	Scientific name	Tax ID	Bonus Points	Final Score		No.	Common Name	Scientific name	Tax ID	Bonus Points	Final Score		No.	Common Name	Scientific name	Tax ID	Bonus Points	Final Score				No.	Common Name	Scientific name	Tax ID	Bonus Points
	1	Common daisy	Bellis perennis	Family	(+5)			1	Oxeye Daisy	Leucanthemum vulgare	species (+3)	(+5)	8		1	Tanacetum vulgare	Leucanthemum vulgare vulgare	Genus	(+5)			1	Oxeye Daisy	Leucanthemum vulgare	Species (+3)	(+5)	8		1		LEUCANTHEMUM SPP.	GENUS (+2)	(+5)	7		1		Asteroideae	Family	(+5)					1	Thistle		Family	(+5)
	2	Shasta daisy	Leucanthemum x superbum	Genus (+2)	(+4)	6		2	Dog chamomile	Anthemis cotula	Family	(+4)			2	Saw leaved moon daisy	Leucanthemum heterophyllum	Genus	(+4)			2	Shasta Daisy	Leucanthemum maximum	Genus	(+4)			2				(+4)			2	Coulter's fleabane	Erigeron coulteri	Family	(+4)					2	Creeping thistle	Cirsium arvense	Species (+3)	(+4)
	3	Chamomile		Family	(+3)			3	scentless chamomimle	Tripleurospermum inodorum	Family	(+3)			3	Oxeye daisy	Leucanthemum vulgare	Species (+3)	(+3)	6		3	N/A	Leucanthemum heterophyllum	Genus	(+3)			3				(+3)			3	Shasta daisy	Leucanthemum maximum	Genus (+2)	(+3)	5				3				(+3)
	4	German Chamomile	Matricaria chamomilla	Family	(+2)			4	Oxeye daisy	Leucanthemum ircutianum	Genus	(+2)			4	N/A	Werneria nubigena	Family	(+2)			4	N/A	Leucanthemum ircutianum	Genus	(+2)			4				(+2)			4	Scentless mayweed	Tripleurospermum inodorum	Family	(+2)					4				(+2)
	5	Mayweed	Matricaria spp.	Family	(+1)			5	Shasta Daisy	Leucanthemum maximum	Genus	(+1)			5	Shasta Daisy	Leucanthemum superbum	Genus	(+1)			5	Shasta Dasiy	Leucanthemum x superbum	Genus	(+1)			5				(+1)			5	Wandering daisy	Erigeron peregrinus	Family	(+1)					5				(+1)
	Google Lens							Plant Net							Plant Snap							Leaf Snap							Seek							iNaturalist									Google Lens
	Oxeye Daisy (Leucanthemum vulgare)							Oxeye Daisy (Leucanthemum vulgare)							Oxeye Daisy (Leucanthemum vulgare)							Oxeye Daisy (Leucanthemum vulgare)							Oxeye Daisy (Leucanthemum vulgare)							Oxeye Daisy (Leucanthemum vulgare)									Creeping thistle (Cirsium arvense)
	Leaf							Leaf							Leaf							Leaf							Leaf							Leaf									Leaf
	No.	Common Name	Scientific name	Tax ID	Bonus Points	Final Score		No.	Common Name	Scientific name	Tax ID	Bonus Points	Final Score		No.	Common Name	Scientific name	Tax ID	Bonus Points	Final Score		No.	Common Name	Scientific name	Tax ID	Bonus Points	Final Score		No.	Common Name	Scientific name	Tax ID	Bonus Points	Final Score		No.	Common Name	Scientific name	Tax ID	Bonus Points	Final Score				No.	Common Name	Scientific name	Tax ID	Bonus Points
	1	Oxeye Daisy	Leucanthemum vulgare	Species (+3)	(+5)	8		1	Oxeye Daisy	Leucanthemum vulgare	species (+3)	(+5)	8		1	Laceshrub	Neuillia incisa	ROSACEAE	(+5)			1	Oxeye Daisy	Leucanthemum vulgare	Species (+3)	(+5)	8		1	DICOTS			(+5)	0		1		Asteroideae	Family	(+5)					1	Creeping thistle	Cirsium arvense	Species (+3)	(+5)
	2				(+4)			2	Oxeye daisy	Leucanthemum ircutianum	Genus	(+4)			2	Corndaisy	Gelbioinis segetum	Family	(+4)			2	N/A	Leucanthemum ircutianum	Genus	(+4)			2				(+4)			2	N/A	Senecio glaucophyllus	Family	(+4)					2	Tall Thistle	Cirsium altissimum	Genus	(+4)
	3				(+3)			3	Corn Marigold	Glebionis segetum	Familly	(+3)			3	Small burnet	Poterium sanguisorba sanguisorba	ROSACEAE	(+3)			3	Corn Marigold	Coleostephus myconis	Family	(+3)			3				(+3)			3	Corn Marigold	Glebionis segetum	Family	(+3)					3	Yellow thistle	Cirsium horridulum	Genus	(+3)
	4				(+2)			4	Mediterranean Marigold	Coleostephus myconis	Familly	(+2)			4	Oxeye Daisy	Leucanthemum vulgare	Species (+3)	(+2)	5		4	Oxford Ragwort	Senecio squalidus	Family	(+2)			4				(+2)			4	Chamomiles	Chamamelum spp.	Family	(+2)					4	Texas thistle	Cirisum texanum	Genus	(+2)
	5				(+1)			5	N/A	Leucanthemum paludosum		(+1)			5	Stinking Willie	Jacobaea analoga	family	(+1)			5	Corn Chrysanthemum	Glebionis segetum	Family	(+1)			5				(+1)			5	Shasta Daisy	Leucanthemum maximum	Genus (+2)	(+1)	3				5	Musk Thistle	Carduus nutans	Family	(+1)
10	Google Lens						10	Plant Net						10	Plant Snap						10	Leaf Snap						10	Seek						10	iNaturalist								10	Google Lens
	Oxeye Daisy (Leucanthemum vulgare)							Oxeye Daisy (Leucanthemum vulgare)							Oxeye Daisy (Leucanthemum vulgare)							Oxeye Daisy (Leucanthemum vulgare)							Oxeye Daisy (Leucanthemum vulgare)							Oxeye Daisy (Leucanthemum vulgare)									Creeping thistle (Cirsium arvense)
	Flower							Flower							Flower							Flower							Flower							Flower									Flower
	No.	Common Name	Scientific name	Tax ID	Bonus Points	Final Score		No.	Common Name	Scientific name	Tax ID	Bonus Points	Final Score		No.	Common Name	Scientific name	Tax ID	Bonus Points	Final Score		No.	Common Name	Scientific name	Tax ID	Bonus Points	Final Score		No.	Common Name	Scientific name	Tax ID	Bonus Points	Final Score		No.	Common Name	Scientific name	Tax ID	Bonus Points	Final Score				No.	Common Name	Scientific name	Tax ID	Bonus Points
	1	Common Daisy	Bellis perennis	Family	(+5)	6		1	Oxeye Daisy	Leucanthemum vulgare	species (+3)	(+5)	8		1	Saw leaved moon daisy	Leucanthemum heterophyllum	Genus	(+5)			1	Oxeye Daisy	Leucanthemum vulgare	Species (+3)	(+5)	8		1		LEUCANTHEMUM SPP.	GENUS (+2)	(+5)	7		1		Leucanthemum spp.	Genus	(+5)					1	Creeping thistle	Cirsium arvense	Species (+3)	(+5)
	2	Chamomile		Family	(+4)			2	Shasta daisy	Leucanthemum maximum	Genus	(+4)			2	Dalmatian pyrethrum	Tanacetum cinerariifolium	Family	(+4)			2	N/A	Leucanthemum heterophyllum	Genus	(+4)			2				(+4)			2	Shasta Daisy	Leucanthemum maximum	Genus	(+4)					2		Cirsium japonicum	Genus	(+4)
	3	German Chamomile	Matricaria chamomilla	Family	(+3)			3	Dog Chamomile	Anthemis cotula	Family	(+3)			3	Oxeye Daisy	Leucanthemum vulgare	Species (+3)	(+3)	6		3	Shasta Daisy	Leucanthemum maximum	Genus	(+3)			3				(+3)			3	Oxeye Daisy	Leucanthemum vulgare	Species (+3)	(+3)	6				3	Yushan thistle	N/A	Family	(+3)
	4	Scentless false mayweed	Triplospermum inodorum	Family	(+2)			4	N/A	Leucanthemum heterophyllum	Genus	(+2)			4	N/A	Leucanthemum paludosum	Genus	(+2)			4	N/A	Leucanthemum ircutianum	Genus	(+2)			4				(+2)			4	Scentless mayweed	Tripleurospermum inodorum	Family	(+2)					4				(+2)
	5				(+1)			5	Oxeye Daisy	Leucanthemum ircutianum	Genus	(+1)			5	False Mayweed	Tripleurospermum maritimum	Family	(+1)			5	Stinking chamomile	Anthemis cotula	Family	(+1)			5				(+1)			5	Coulter's fleabane	Erigeron coulteri	Family	(+1)					5				(+1)
	Google Lens							Plant Net							Plant Snap							Leaf Snap							Seek							iNaturalist									Google Lens
	Oxeye Daisy (Leucanthemum vulgare)							Oxeye Daisy (Leucanthemum vulgare)							Oxeye Daisy (Leucanthemum vulgare)							Oxeye Daisy (Leucanthemum vulgare)							Oxeye Daisy (Leucanthemum vulgare)							Oxeye Daisy (Leucanthemum vulgare)									Creeping thistle (Cirsium arvense)
	Leaf							Leaf							Leaf							Leaf							Leaf							Leaf									Leaf
	No.	Common Name	Scientific name	Tax ID	Bonus Points	Final Score		No.	Common Name	Scientific name	Tax ID	Bonus Points	Final Score		No.	Common Name	Scientific name	Tax ID	Bonus Points	Final Score		No.	Common Name	Scientific name	Tax ID	Bonus Points	Final Score		No.	Common Name	Scientific name	Tax ID	Bonus Points	Final Score		No.	Common Name	Scientific name	Tax ID	Bonus Points	Final Score				No.	Common Name	Scientific name	Tax ID	Bonus Points
	1	Oxeye Daisy	Leucanthemum vulgare	Species (+3)	(+5)	8		1	Oxeye Daisy	Leucanthemum vulgare	species (+3)	(+5)	8		1	Corndaisy	Glebionis segetum	Family	(+5)			1	Oxeye Daisy	Leucanthemum vulgare	Species (+3)	(+5)	8		1	NO ID			(+5)	0		1	Chamomiles, Allies and Yarrow's	Anthemidae	Family	(+5)					1	tall thsitle	Cirisum altissimum	Genus	(+5)
	2				(+4)			1	Oxeye Daisy	Leucanthemum ircutianum	genus	(+5)			2	Oxeye Daisy	Leucanthemum vulgare	Species (+3)	(+4)	7		2	N/A	Leucanthemum ircutianum	Genus	(+4)			2				(+4)			2	Shasta Daisy	Leucanthemum maximum	Genus (+2)	(+4)	6				2	Texas thistle	Cirsium texanum	Genus	(+4)
	3				(+3)			3	Shasta Daisy	leucanthemuim maximum	Genus	(+3)			3	Corndaisy	Glebionis segetum	Family	(+3)			3	N/A	Leucanthemum subglaucum	Genus	(+3)			3				(+3)			3	Chamomiles	Chamamelum spp.	Family	(+3)					3	Creeping thistle	Cirisum arvense	Species (+3)	(+3)
	4				(+2)			4	N/A	Leucanthemum paludosum	genus	(+2)			4	Western Groundsel	Senecio integerrimus	Family	(+2)			4	Corn Marigold	Coleostephus myconis	Family	(+2)			4				(+2)			4	Alpine Moon Daisy	Leucanthemopsis alpina	Genus	(+2)					4	Wavyleaf thistle	Cirsium undulatum	Genus	(+2)
	5				(+1)			5	N/A	Leucanthemum subglaucum	genus	(+1)			5	Canada thistle	Cirsium arvense	Family	(+1)			5	N/A	Mauranthemum paludosum	Family	(+1)			5				(+1)			5	Marguerite Daisy	Argyranthemum frutescens	Family	(+1)					5	Musk Thistle	Carduus nutans	Family	(+1)
[truncated: 747 more columns]
